# Supplementary material for: Association between gut microbiota and benign prostatic hyperplasia: a two-sample mendelian randomization study
Source: Front Cell Infect Microbiol. 2023 Sep 20;13:1248381. doi: 10.3389/fcimb.2023.1248381 (PMC10548216; doi:10.3389/fcimb.2023.1248381)
Supplement: Supplementary file 2 [file Table_1.xls]

## Sheet: sheet1
Table S1 Instrumental variables used in MR analysis (GM on BPH).
Bacterial taxa (exposure)	SNP	Effect allele	Other allele	Exposure (Bacteria)			Outcome (BPH)			R2	F
				Beta	SE	P-value	Beta	SE	P-value
Clostridium (innocuum group)	rs10506058	A	G	0.1	0.022	8.92e-06	0.01	0.009	0.31	0.00483	20.18
Clostridium (innocuum group)	rs1942371	G	A	-0.158	0.034	4.06e-06	-0.004	0.014	0.76	0.00535	21.34
Clostridium (innocuum group)	rs40656	C	T	0.143	0.031	8.62e-06	-0.016	0.012	0.17	0.00517	21.04
Clostridium (innocuum group)	rs4869133	G	A	-0.181	0.041	7.24e-06	0	0.012	0.99	0.00518	19.45
Clostridium (innocuum group)	rs61267978	T	C	0.147	0.032	5.59e-06	-0.006	0.014	0.67	0.00502	21.01
Clostridium (innocuum group)	rs6577484	G	A	0.16	0.036	8.41e-06	0.018	0.015	0.23	0.0051	19.76
Clostridium (innocuum group)	rs6890185	T	C	0.113	0.023	1.12e-06	-0.012	0.01	0.24	0.00565	23.67
Clostridium (innocuum group)	rs77845139	A	G	-0.115	0.026	8.41e-06	0.014	0.011	0.19	0.00491	19.99
Eubacterium (brachy group)	rs112617308	T	C	-0.171	0.036	2.38e-06	0.001	0.016	0.95	0.00551	22.18
Eubacterium (brachy group)	rs12151423	A	G	0.101	0.023	9.27e-06	0	0.009	0.97	0.00513	19.87
Eubacterium (brachy group)	rs13139592	T	C	-0.146	0.033	7.97e-06	-0.011	0.014	0.43	0.00516	19.91
Eubacterium (brachy group)	rs1384962	A	G	0.121	0.027	6.99e-06	0.002	0.01	0.88	0.00513	20.61
Eubacterium (brachy group)	rs2913110	C	T	0.105	0.023	4.56e-06	-0.005	0.01	0.64	0.00522	21
Eubacterium (brachy group)	rs4862235	G	A	0.105	0.023	3.73e-06	0.011	0.009	0.22	0.00536	21.55
Eubacterium (brachy group)	rs62348779	T	C	-0.201	0.043	3.78e-06	0.024	0.018	0.17	0.00563	21.67
Eubacterium (brachy group)	rs6591893	G	A	0.108	0.024	7.34e-06	0.01	0.01	0.3	0.00505	20.28
Eubacterium (brachy group)	rs720439	A	G	-0.112	0.025	7.03e-06	0.004	0.011	0.74	0.00494	19.84
Eubacterium (brachy group)	rs73199919	T	C	-0.237	0.053	8.16e-06	-0.004	0.022	0.84	0.00656	19.85
Eubacterium (coprostanoligenes group)	rs10444197	A	G	-0.051	0.011	5.98e-06	-0.009	0.01	0.36	0.00114	19.88
Eubacterium (coprostanoligenes group)	rs11052069	T	C	0.048	0.011	9.38e-06	0.004	0.009	0.69	0.00113	19.64
Eubacterium (coprostanoligenes group)	rs11720857	C	T	0.063	0.014	9.26e-06	0.001	0.012	0.96	0.00112	19.06
Eubacterium (coprostanoligenes group)	rs12906958	C	T	-0.053	0.012	4.35e-06	0.002	0.01	0.85	0.00122	21.15
Eubacterium (coprostanoligenes group)	rs17159861	C	T	0.096	0.017	1.04e-08	-0.015	0.015	0.32	0.00188	32.65
Eubacterium (coprostanoligenes group)	rs2644213	G	A	0.054	0.012	9.86e-06	0.008	0.01	0.42	0.00114	19.75
Eubacterium (coprostanoligenes group)	rs4076415	T	G	0.052	0.011	1.99e-06	-0.002	0.01	0.83	0.00128	21.82
Eubacterium (coprostanoligenes group)	rs62024432	C	T	-0.077	0.017	7.5e-06	0.002	0.016	0.92	0.00116	20
Eubacterium (coprostanoligenes group)	rs6762473	C	A	0.052	0.011	4.26e-06	0.006	0.01	0.51	0.00124	21.55
Eubacterium (coprostanoligenes group)	rs73109678	G	A	-0.08	0.017	3.66e-06	-0.021	0.017	0.23	0.00123	21.4
Eubacterium (coprostanoligenes group)	rs76898927	G	A	0.123	0.027	4.79e-06	-0.02	0.02	0.34	0.00175	21.34
Eubacterium (coprostanoligenes group)	rs9648214	T	C	-0.083	0.016	2.52e-07	0.004	0.016	0.79	0.00146	25.44
Eubacterium (eligens group)	rs182318	G	A	-0.082	0.02	8.4e-06	-0.042	0.017	0.01	0.0012	17.78
Eubacterium (eligens group)	rs2200429	A	G	-0.089	0.02	5.3e-06	-0.014	0.016	0.38	0.00136	20.05
Eubacterium (eligens group)	rs265534	T	G	-0.056	0.012	2.27e-06	-0.003	0.009	0.74	0.00149	22.02
Eubacterium (eligens group)	rs4583233	A	C	0.067	0.013	2.84e-07	-0.009	0.01	0.38	0.00191	27.36
Eubacterium (eligens group)	rs4888188	T	G	-0.053	0.012	7.74e-06	-0.009	0.009	0.34	0.00135	20.04
Eubacterium (eligens group)	rs56080211	C	T	0.123	0.028	9.14e-06	0.024	0.018	0.17	0.00177	18.95
Eubacterium (eligens group)	rs6923695	T	G	0.103	0.023	4.87e-06	-0.011	0.019	0.56	0.00157	20.24
Eubacterium (fissicatena group)	rs10147907	T	G	0.172	0.04	8.27e-06	0.034	0.018	0.05	0.00491	18.92
Eubacterium (fissicatena group)	rs11818408	G	A	0.106	0.024	8.2e-06	0.002	0.01	0.85	0.00552	19.93
Eubacterium (fissicatena group)	rs11876297	T	C	0.131	0.028	2.67e-06	0.011	0.01	0.3	0.00637	21.78
Eubacterium (fissicatena group)	rs151257695	A	G	0.21	0.045	3.1e-06	-0.027	0.018	0.14	0.00588	21.22
Eubacterium (fissicatena group)	rs1768152	T	C	0.139	0.032	8.7e-06	0.028	0.015	0.07	0.00539	19.46
Eubacterium (fissicatena group)	rs2733072	G	A	0.11	0.023	1.49e-06	0.006	0.009	0.5	0.00598	23.06
Eubacterium (fissicatena group)	rs3771393	C	T	0.131	0.027	7.38e-07	-0.011	0.012	0.35	0.00631	24.07
Eubacterium (fissicatena group)	rs6934739	A	G	0.111	0.025	9.75e-06	0.01	0.01	0.33	0.00505	19.44
Eubacterium (fissicatena group)	rs7104872	G	A	0.139	0.029	2.73e-06	0.004	0.015	0.78	0.00585	22.55
Eubacterium (hallii group)	rs10501370	C	T	-0.116	0.025	5.42e-06	0.016	0.019	0.39	0.00151	20.96
Eubacterium (hallii group)	rs10798999	C	T	0.06	0.013	2.61e-06	0	0.011	0.98	0.00136	22.53
Eubacterium (hallii group)	rs117748144	T	C	-0.127	0.029	7.86e-06	-0.004	0.021	0.86	0.00179	19.44
Eubacterium (hallii group)	rs13116360	T	C	0.154	0.03	2.94e-07	-0.006	0.019	0.76	0.0026	26.9
Eubacterium (hallii group)	rs17074066	T	C	-0.081	0.019	9.35e-06	-0.03	0.033	0.37	0.00117	18.5
Eubacterium (hallii group)	rs17474256	G	A	0.081	0.018	9.45e-06	-0.004	0.016	0.81	0.00117	19.3
Eubacterium (hallii group)	rs281379	A	G	-0.05	0.011	9.33e-06	0.002	0.009	0.82	0.00123	19.84
Eubacterium (hallii group)	rs28584818	A	G	0.126	0.027	4.43e-06	-0.011	0.017	0.53	0.00198	22.04
Eubacterium (hallii group)	rs60254196	A	G	-0.052	0.011	2.7e-06	-0.005	0.009	0.63	0.00134	21.84
Eubacterium (hallii group)	rs630939	C	T	-0.051	0.011	9.16e-06	0.001	0.009	0.91	0.00122	19.81
Eubacterium (hallii group)	rs6550770	T	C	-0.198	0.044	4.82e-06	0.004	0.023	0.85	0.00464	19.95
Eubacterium (hallii group)	rs74018587	C	T	0.209	0.044	3.7e-06	-0.001	0.024	0.95	0.00743	22.73
Eubacterium (hallii group)	rs78056098	G	T	-0.051	0.011	8.29e-06	-0.023	0.01	0.02	0.0012	19.9
Eubacterium (hallii group)	rs949971	T	G	-0.054	0.012	3.29e-06	-0.001	0.01	0.91	0.0013	21.65
Eubacterium (hallii group)	rs10263623	C	T	0.193	0.044	8.91e-06	-0.006	0.024	0.8	0.00627	19.43
Eubacterium (hallii group)	rs10458299	T	C	-0.188	0.042	8.37e-06	0.018	0.018	0.32	0.00608	20.01
Eubacterium (hallii group)	rs11006576	A	G	-0.11	0.025	7.99e-06	-0.002	0.009	0.84	0.00605	20.07
Eubacterium (hallii group)	rs113893692	C	T	-0.185	0.04	5.76e-06	0.012	0.014	0.41	0.00654	21.04
Eubacterium (hallii group)	rs34297067	A	G	-0.187	0.034	6.6e-08	-0.009	0.013	0.47	0.00908	29.96
Eubacterium (hallii group)	rs61841040	G	T	0.161	0.034	3.56e-06	0.005	0.012	0.68	0.00666	22.11
Eubacterium (hallii group)	rs6818880	A	G	-0.11	0.025	7.83e-06	0.009	0.009	0.36	0.00605	20.03
Eubacterium (hallii group)	rs77910827	C	T	0.202	0.041	9.05e-07	0.005	0.015	0.74	0.00723	23.81
Eubacterium (hallii group)	rs7827125	C	T	0.122	0.027	7.17e-06	-0.016	0.01	0.11	0.00613	20.32
Eubacterium (hallii group)	rs7880204	T	C	-0.125	0.028	6.84e-06	-0.016	0.011	0.13	0.00626	20.77
Eubacterium (hallii group)	rs9425984	T	C	-0.13	0.029	7.21e-06	-0.011	0.011	0.34	0.00599	19.85
Eubacterium (oxidoreducens group)	rs12129908	C	A	0.089	0.02	5.8e-06	-0.024	0.009	0.01	0.00376	20.29
Eubacterium (oxidoreducens group)	rs12423772	G	T	0.141	0.03	2.63e-06	0	0.013	0.97	0.00427	22.83
Eubacterium (oxidoreducens group)	rs2973294	G	T	0.092	0.02	2.39e-06	-0.007	0.009	0.43	0.00414	22.33
Eubacterium (oxidoreducens group)	rs34561138	G	A	0.216	0.046	2.51e-06	-0.046	0.024	0.05	0.00525	22.09
Eubacterium (oxidoreducens group)	rs440215	C	T	0.093	0.02	1.65e-06	0.011	0.009	0.25	0.00422	22.81
Eubacterium (rectale group)	rs10248854	C	A	-0.053	0.011	4.21e-06	0.014	0.01	0.13	0.00125	21.64
Eubacterium (rectale group)	rs10797540	A	G	0.05	0.011	3.53e-06	-0.002	0.009	0.84	0.00124	21.55
Eubacterium (rectale group)	rs143694765	T	C	0.087	0.02	9.75e-06	0.006	0.015	0.71	0.00128	19.35
Eubacterium (rectale group)	rs2884897	A	G	-0.129	0.029	6.44e-06	0.041	0.025	0.11	0.00185	20.03
Eubacterium (rectale group)	rs314726	T	C	0.053	0.011	1.38e-06	-0.01	0.009	0.27	0.00137	23.33
Eubacterium (rectale group)	rs35398954	A	G	-0.09	0.017	5.4e-07	0	0.013	0.98	0.0016	26.65
Eubacterium (rectale group)	rs58498416	C	T	-0.052	0.012	9.68e-06	-0.007	0.01	0.45	0.0011	19.16
Eubacterium (rectale group)	rs59427698	A	G	-0.058	0.013	5.37e-06	-0.011	0.012	0.34	0.00117	19.38
Eubacterium (rectale group)	rs62547233	A	G	0.054	0.012	9.9e-06	-0.017	0.01	0.1	0.00115	19.91
Eubacterium (ruminantium group)	rs10131724	A	C	-0.2	0.041	2.39e-06	0.012	0.016	0.43	0.00456	23.23
Eubacterium (ruminantium group)	rs10923018	G	A	0.073	0.016	6.8e-06	0.018	0.009	0.06	0.00263	20.38
Eubacterium (ruminantium group)	rs11637981	G	T	-0.073	0.016	5.44e-06	0.006	0.009	0.51	0.00268	20.73
Eubacterium (ruminantium group)	rs13025464	T	C	-0.074	0.016	6.97e-06	0.001	0.009	0.95	0.00261	20.25
Eubacterium (ruminantium group)	rs139749	C	T	-0.085	0.017	8.59e-07	0.01	0.01	0.3	0.0033	24.22
Eubacterium (ruminantium group)	rs16891896	G	A	-0.175	0.039	2.38e-06	0.003	0.017	0.84	0.0042	20.03
Eubacterium (ruminantium group)	rs17519472	C	T	0.108	0.023	4.7e-06	-0.016	0.013	0.24	0.00275	21.23
Eubacterium (ruminantium group)	rs209813	G	A	-0.103	0.024	9.23e-06	0.005	0.013	0.7	0.00263	19.17
Eubacterium (ruminantium group)	rs2116427	A	G	0.091	0.018	4.67e-07	-0.005	0.011	0.62	0.00322	24.98
Eubacterium (ruminantium group)	rs2229917	A	G	0.154	0.032	2.16e-06	0.001	0.023	0.96	0.00318	22.47
Eubacterium (ruminantium group)	rs2418654	C	T	-0.075	0.017	6.17e-06	-0.002	0.009	0.84	0.00278	20.39
Eubacterium (ruminantium group)	rs2817174	C	T	-0.073	0.016	7.87e-06	-0.002	0.01	0.86	0.0026	20.12
Eubacterium (ruminantium group)	rs57340348	T	C	-0.098	0.021	4.93e-06	-0.002	0.012	0.87	0.00291	21.31
Eubacterium (ruminantium group)	rs606117	A	G	0.083	0.018	4.82e-06	0.008	0.01	0.42	0.00292	21.3
Eubacterium (ruminantium group)	rs6676699	G	T	-0.089	0.02	6.38e-06	-0.013	0.01	0.21	0.00264	20.44
Eubacterium (ruminantium group)	rs7000472	A	G	-0.076	0.017	4.07e-06	0.007	0.009	0.45	0.00274	21.28
Eubacterium (ruminantium group)	rs72836424	C	T	-0.14	0.03	2.62e-06	0.008	0.015	0.58	0.00295	21.62
Eubacterium (ruminantium group)	rs73139629	A	C	-0.115	0.025	5.36e-06	0.014	0.016	0.4	0.00294	21.56
Eubacterium (ventriosum group)	rs11617697	A	G	-0.143	0.029	7.22e-07	-0.01	0.02	0.63	0.00218	25.08
Eubacterium (ventriosum group)	rs12964517	G	A	0.059	0.012	2.07e-06	-0.021	0.01	0.05	0.00148	22.62
Eubacterium (ventriosum group)	rs13082419	C	T	-0.072	0.016	9.56e-06	-0.017	0.015	0.25	0.00135	19.66
Eubacterium (ventriosum group)	rs16884680	G	T	-0.091	0.019	1.74e-06	0.023	0.015	0.13	0.00146	22.31
Eubacterium (ventriosum group)	rs35179274	C	T	-0.063	0.014	5.76e-06	0	0.012	1	0.00135	20.7
Eubacterium (ventriosum group)	rs3809430	T	C	-0.055	0.012	3.55e-06	0.008	0.01	0.41	0.0014	21.43
Eubacterium (ventriosum group)	rs57199565	T	C	0.078	0.016	7.97e-07	-0.02	0.012	0.09	0.0016	23.9
Eubacterium (ventriosum group)	rs66746423	C	T	0.075	0.016	6.11e-06	-0.008	0.013	0.52	0.00142	20.75
Eubacterium (ventriosum group)	rs6704822	A	G	0.074	0.017	6.62e-06	-0.015	0.014	0.29	0.00128	19.66
Eubacterium (ventriosum group)	rs72783037	C	A	0.066	0.014	6.55e-06	0.012	0.011	0.28	0.00137	21.01
Eubacterium (ventriosum group)	rs73615400	T	C	-0.096	0.019	9.54e-07	0.012	0.016	0.46	0.00161	24.44
Eubacterium (ventriosum group)	rs73849225	T	C	0.098	0.022	5.21e-06	-0.005	0.017	0.76	0.0013	18.91
Eubacterium (ventriosum group)	rs78250280	G	A	0.075	0.016	3.36e-06	-0.004	0.013	0.78	0.0014	20.8
Eubacterium (ventriosum group)	rs876734	C	T	-0.062	0.013	2.89e-06	-0.008	0.01	0.46	0.00146	21.79
Eubacterium (ventriosum group)	rs9316536	T	G	-0.082	0.018	7.84e-06	0.013	0.014	0.34	0.0013	19.91
Eubacterium (xylanophilum group)	rs10140184	A	C	0.058	0.013	4.96e-06	0.007	0.009	0.44	0.00162	20.96
Eubacterium (xylanophilum group)	rs10917203	A	C	0.061	0.013	3.15e-06	0.009	0.01	0.37	0.00169	21.9
Eubacterium (xylanophilum group)	rs112176119	C	T	-0.113	0.025	3.33e-06	0	0.016	0.98	0.00174	21.31
Eubacterium (xylanophilum group)	rs13239072	G	A	0.069	0.014	1.82e-06	-0.011	0.01	0.3	0.00174	23.2
Eubacterium (xylanophilum group)	rs17830032	G	A	-0.161	0.031	2.39e-07	0.045	0.017	0.01	0.0028	26.75
Eubacterium (xylanophilum group)	rs1999224	G	T	-0.095	0.02	3.75e-06	-0.02	0.016	0.2	0.00163	21.75
Eubacterium (xylanophilum group)	rs2012708	A	G	0.057	0.013	6.53e-06	0.011	0.01	0.27	0.00153	20.4
Eubacterium (xylanophilum group)	rs2213117	T	G	0.088	0.019	4.21e-06	-0.005	0.013	0.68	0.00167	21.57
Eubacterium (xylanophilum group)	rs75586835	A	G	-0.114	0.026	9.39e-06	0.006	0.018	0.73	0.0015	18.89
Ruminococcus (gauvreauii group)	rs10931481	G	A	0.061	0.013	3.38e-06	-0.015	0.01	0.14	0.00163	21.86
Ruminococcus (gauvreauii group)	rs12079579	A	G	0.096	0.021	5.04e-06	0.034	0.017	0.04	0.00154	20.03
Ruminococcus (gauvreauii group)	rs12539819	C	T	0.111	0.024	4.49e-06	0.01	0.018	0.58	0.00178	21.14
Ruminococcus (gauvreauii group)	rs1391597	C	T	0.059	0.012	1.86e-06	0.01	0.01	0.3	0.00167	22.35
Ruminococcus (gauvreauii group)	rs2047242	A	G	-0.068	0.013	2.46e-07	0.027	0.011	0.01	0.00191	25.55
Ruminococcus (gauvreauii group)	rs2166943	A	C	0.057	0.012	5.28e-06	-0.003	0.009	0.75	0.00157	21.08
Ruminococcus (gauvreauii group)	rs289410	G	A	-0.065	0.014	2.27e-06	-0.001	0.01	0.9	0.00165	22.17
Ruminococcus (gauvreauii group)	rs431418	A	G	-0.095	0.021	5.54e-06	-0.01	0.016	0.52	0.00153	20.32
Ruminococcus (gauvreauii group)	rs71386687	T	G	0.121	0.024	2.91e-07	-0.001	0.015	0.95	0.00226	25.73
Ruminococcus (gauvreauii group)	rs73802842	C	A	0.074	0.017	7.48e-06	-0.006	0.011	0.57	0.00141	18.86
Ruminococcus (gauvreauii group)	rs9870933	A	G	0.062	0.013	8.49e-07	-0.005	0.009	0.61	0.00181	24.31
Ruminococcus (gnavus group)	rs11597105	A	G	0.115	0.025	6.95e-06	0.004	0.012	0.74	0.0033	20.93
Ruminococcus (gnavus group)	rs11864644	T	C	-0.14	0.032	5.01e-06	0.019	0.015	0.19	0.00308	19.3
Ruminococcus (gnavus group)	rs12136548	C	T	0.09	0.02	3.1e-06	-0.014	0.01	0.18	0.00328	21.07
Ruminococcus (gnavus group)	rs12989336	G	A	-0.085	0.019	7.12e-06	-0.014	0.01	0.17	0.00316	20.31
Ruminococcus (gnavus group)	rs13163520	G	A	-0.127	0.023	5.61e-08	0.009	0.012	0.46	0.00467	29.66
Ruminococcus (gnavus group)	rs2909242	C	A	-0.091	0.018	7.41e-07	-0.002	0.01	0.86	0.00383	24.59
Ruminococcus (gnavus group)	rs3124783	A	G	-0.116	0.025	2.67e-06	0.008	0.014	0.56	0.00338	21.68
Ruminococcus (gnavus group)	rs4388134	C	T	-0.09	0.02	9.12e-06	-0.003	0.01	0.79	0.00308	19.77
Ruminococcus (gnavus group)	rs62167033	T	C	0.185	0.04	3.5e-06	0.009	0.023	0.71	0.00419	21.86
Ruminococcus (gnavus group)	rs78399089	T	C	0.144	0.033	6.63e-06	-0.013	0.015	0.37	0.00328	19.56
Ruminococcus (gnavus group)	rs934940	A	C	-0.105	0.023	2.74e-06	-0.01	0.014	0.46	0.00331	20.93
Ruminococcus (torques group)	rs10904297	A	G	-0.168	0.039	2.69e-06	0.034	0.032	0.28	0.00586	18.53
Ruminococcus (torques group)	rs10967781	C	A	0.051	0.011	8.37e-06	-0.006	0.01	0.55	0.00113	20.09
Ruminococcus (torques group)	rs12434631	A	G	0.075	0.015	2.77e-06	-0.002	0.015	0.92	0.00136	23.71
Ruminococcus (torques group)	rs1475330	T	C	0.052	0.012	8.13e-06	-0.017	0.011	0.11	0.00113	19.61
Ruminococcus (torques group)	rs158487	A	G	0.053	0.012	7.52e-06	0.003	0.01	0.76	0.00117	20.89
Ruminococcus (torques group)	rs35866622	T	C	-0.061	0.011	2.21e-08	-0.008	0.01	0.39	0.00181	31.28
Ruminococcus (torques group)	rs4073731	T	C	0.065	0.014	4.05e-06	0.003	0.013	0.83	0.00118	21.01
Ruminococcus (torques group)	rs77034621	T	G	-0.152	0.034	6.07e-06	-0.003	0.036	0.94	0.00237	20.36
Actinomyces	rs2715439	C	T	0.075	0.016	6.27e-06	-0.004	0.009	0.7	0.00274	20.52
Actinomyces	rs34583783	G	T	0.127	0.027	4.49e-06	-0.012	0.019	0.54	0.00297	22.24
Actinomyces	rs35011108	A	G	0.233	0.051	6.34e-06	0	0.019	0.98	0.00584	20.64
Actinomyces	rs4073240	G	A	0.075	0.017	7.94e-06	-0.003	0.01	0.74	0.00268	20.06
Actinomyces	rs4146653	G	A	0.099	0.021	4.5e-06	-0.026	0.013	0.05	0.00283	21.16
Actinomyces	rs71315246	A	G	-0.097	0.022	9.83e-06	0.019	0.014	0.16	0.00261	19.57
Actinomyces	rs7915461	T	C	0.188	0.04	5.92e-06	0.007	0.018	0.71	0.00412	21.85
Adlercreutzia	rs11604400	C	T	-0.103	0.023	9.74e-06	0.019	0.015	0.2	0.00235	19.06
Adlercreutzia	rs13231526	C	A	0.143	0.031	4.81e-06	0.003	0.017	0.88	0.00262	21.12
Adlercreutzia	rs2717140	C	T	-0.119	0.025	2.05e-06	-0.029	0.016	0.06	0.00273	22.55
Adlercreutzia	rs55719207	G	A	-0.07	0.016	9.61e-06	0.023	0.01	0.01	0.00237	19.58
Adlercreutzia	rs6664405	T	C	-0.095	0.021	5.23e-06	0.017	0.013	0.2	0.00253	20.45
Adlercreutzia	rs7680684	C	T	-0.083	0.017	9.77e-07	-0.007	0.01	0.5	0.00295	24.37
Adlercreutzia	rs9490822	C	T	-0.073	0.016	2.54e-06	-0.002	0.009	0.85	0.00269	22.23
Adlercreutzia	rs9915817	T	C	0.075	0.017	8.22e-06	0.023	0.01	0.02	0.0024	19.81
Akkermansia	rs111862613	T	C	0.091	0.02	3.39e-06	-0.012	0.012	0.32	0.00184	21.45
Akkermansia	rs117107102	A	G	0.204	0.043	3.01e-06	0.012	0.022	0.58	0.00449	22.43
Akkermansia	rs11729256	T	C	0.075	0.015	6.58e-07	-0.002	0.012	0.85	0.0021	24.97
Akkermansia	rs12908520	G	A	0.062	0.013	2.26e-06	0.004	0.009	0.66	0.00187	22.25
Akkermansia	rs2602429	C	T	0.075	0.016	2.72e-06	0.016	0.011	0.14	0.00194	22.77
Akkermansia	rs3995795	C	T	0.064	0.014	5.22e-06	-0.004	0.01	0.69	0.00177	20.68
Akkermansia	rs4242783	G	A	0.069	0.015	3e-06	-0.009	0.01	0.39	0.00184	21.54
Akkermansia	rs4936098	A	G	0.065	0.014	1.1e-06	0.004	0.01	0.71	0.00192	22.81
Akkermansia	rs61779207	G	A	-0.076	0.017	6.32e-06	0.004	0.011	0.75	0.00177	20.55
Akkermansia	rs74542928	T	C	0.113	0.024	1.48e-06	0.018	0.022	0.4	0.00202	22.69
Akkermansia	rs9349825	A	G	-0.07	0.015	2.6e-06	0.009	0.012	0.45	0.00192	22.86
Akkermansia	rs941682	G	A	-0.063	0.014	9.17e-06	-0.013	0.01	0.23	0.00164	19.38
Alistipes	rs1107244	G	A	0.076	0.017	3.59e-06	0.033	0.017	0.06	0.00112	19.64
Alistipes	rs11769002	G	A	-0.053	0.011	1.45e-06	-0.009	0.009	0.34	0.00133	23.37
Alistipes	rs11958296	A	G	-0.098	0.022	9.3e-06	0.037	0.022	0.1	0.00124	20.21
Alistipes	rs12990744	C	T	-0.078	0.017	8.21e-06	-0.016	0.015	0.31	0.00121	20.16
Alistipes	rs1689282	A	C	-0.052	0.011	5.28e-06	-0.016	0.01	0.11	0.00122	20.83
Alistipes	rs2290844	C	T	0.081	0.019	9.1e-06	-0.02	0.015	0.18	0.00103	18.04
Alistipes	rs2450745	A	C	-0.081	0.018	7.12e-06	0.012	0.018	0.51	0.00108	19.01
Alistipes	rs2875322	T	C	-0.058	0.013	8.78e-06	-0.001	0.012	0.95	0.00112	19.54
Alistipes	rs34417064	A	G	-0.048	0.011	7.01e-06	0	0.009	0.99	0.00116	20.34
Alistipes	rs4810359	A	G	-0.065	0.015	7.5e-06	-0.008	0.014	0.56	0.00115	19.93
Alistipes	rs7129639	C	A	-0.052	0.011	1.78e-06	0.002	0.01	0.81	0.0013	22.95
Alistipes	rs8130320	A	G	-0.049	0.011	4.84e-06	-0.005	0.009	0.62	0.00119	20.91
Allisonella	rs1901739	T	G	0.116	0.025	3.59e-06	0.007	0.009	0.48	0.0067	21.68
Allisonella	rs35110698	T	C	-0.146	0.032	5.72e-06	-0.013	0.013	0.31	0.00643	20.8
Allisonella	rs35778461	C	T	0.147	0.03	1.21e-06	-0.015	0.011	0.19	0.00753	24.36
Allisonella	rs594561	C	T	0.112	0.025	9.41e-06	0.005	0.009	0.59	0.00615	19.88
Allisonella	rs602075	A	G	0.169	0.03	3.57e-08	0.008	0.011	0.48	0.00998	32.37
Allisonella	rs6742198	G	A	0.149	0.032	3.35e-06	-0.001	0.011	0.9	0.00693	22.21
Allisonella	rs76904847	G	A	0.149	0.033	6.09e-06	-0.013	0.012	0.28	0.00614	19.67
Allisonella	rs7898615	T	G	0.168	0.037	8.87e-06	0.012	0.014	0.37	0.00625	20.21
Alloprevotella	rs2154444	T	G	0.138	0.031	8.37e-06	-0.002	0.011	0.82	0.00661	20.02
Alloprevotella	rs34619204	G	A	-0.156	0.034	8.84e-06	-0.004	0.012	0.77	0.00679	20.53
Alloprevotella	rs4364940	A	G	0.126	0.028	8.58e-06	-0.006	0.01	0.57	0.00663	20.07
Alloprevotella	rs4680035	A	G	-0.12	0.026	4.99e-06	-0.001	0.01	0.89	0.00702	21.25
Alloprevotella	rs58212166	A	G	-0.162	0.036	7.94e-06	-0.014	0.012	0.25	0.00669	20.23
Anaerofilum	rs10794359	T	C	-0.095	0.02	2.23e-06	-0.002	0.009	0.87	0.0045	22.59
Anaerofilum	rs1563175	A	C	0.092	0.02	5.54e-06	-0.003	0.009	0.76	0.00412	20.88
Anaerofilum	rs17012738	T	G	0.09	0.02	7.24e-06	0	0.009	0.99	0.00401	20.36
Anaerofilum	rs17096874	C	T	-0.126	0.027	2.86e-06	0.001	0.011	0.92	0.00435	22.07
Anaerofilum	rs4244069	G	A	-0.147	0.033	9.81e-06	-0.023	0.014	0.09	0.004	20.2
Anaerofilum	rs4506496	G	A	0.103	0.021	1.49e-06	0.012	0.01	0.23	0.00473	23.46
Anaerofilum	rs712981	A	C	0.101	0.02	6.83e-07	0.024	0.01	0.01	0.00486	24.66
Anaerofilum	rs79598899	C	T	0.183	0.036	3.75e-07	0.042	0.022	0.06	0.00552	26.12
Anaerofilum	rs816292	T	C	-0.113	0.022	2.64e-07	-0.007	0.01	0.51	0.00521	26.29
Anaerofilum	rs9299345	T	C	-0.136	0.03	8.04e-06	-0.02	0.016	0.21	0.00401	20.35
Anaerostipes	rs10502061	A	G	0.084	0.019	7.94e-06	0.009	0.015	0.54	0.00112	18.94
Anaerostipes	rs2014785	T	C	0.052	0.011	4.68e-06	0.003	0.009	0.73	0.00128	21.13
Anaerostipes	rs2396460	T	C	-0.051	0.011	2.91e-06	0.009	0.009	0.34	0.00129	21.9
Anaerostipes	rs2804244	A	G	-0.053	0.011	2.04e-06	-0.003	0.01	0.79	0.00135	22.88
Anaerostipes	rs3900776	G	A	-0.11	0.024	2.75e-06	-0.039	0.028	0.17	0.00147	21.67
Anaerostipes	rs60983350	G	A	-0.054	0.012	4.42e-06	-0.022	0.01	0.03	0.00131	21.45
Anaerostipes	rs62157625	T	C	0.089	0.019	1.45e-06	-0.001	0.014	0.97	0.0015	22.79
Anaerostipes	rs62215703	G	A	0.064	0.014	1.98e-06	0.009	0.011	0.43	0.00143	22.26
Anaerostipes	rs6474958	A	G	-0.05	0.011	6.74e-06	0.004	0.01	0.68	0.00118	19.93
Anaerostipes	rs6726833	C	A	-0.088	0.019	3.32e-06	0.004	0.017	0.81	0.00127	21.46
Anaerostipes	rs6854026	T	C	-0.051	0.011	3.2e-06	0	0.009	1	0.00128	21.73
Anaerostipes	rs7193624	C	T	0.075	0.015	5.35e-07	-0.011	0.017	0.5	0.00146	24.8
Anaerostipes	rs78735375	A	C	-0.137	0.031	5.33e-06	0.059	0.024	0.01	0.00195	20.26
Anaerotruncus	rs10150232	A	G	0.057	0.012	6.68e-06	-0.008	0.012	0.47	0.00128	20.62
Anaerotruncus	rs11018566	A	G	-0.156	0.037	6.14e-06	-0.063	0.021	0	0.0029	18.27
Anaerotruncus	rs115414803	A	C	-0.144	0.032	6.83e-06	0.004	0.019	0.85	0.00222	20.67
Anaerotruncus	rs1272208	G	T	-0.061	0.013	4.28e-06	0	0.011	0.97	0.00138	22.2
Anaerotruncus	rs1431492	C	T	-0.065	0.015	7.36e-06	-0.01	0.013	0.42	0.00121	20.07
Anaerotruncus	rs17734739	T	C	0.066	0.015	7.43e-06	-0.007	0.013	0.6	0.00123	19.6
Anaerotruncus	rs34449434	A	C	-0.05	0.011	9.85e-06	-0.002	0.01	0.81	0.00119	19.21
Anaerotruncus	rs4669806	G	T	0.058	0.012	2.42e-06	-0.003	0.011	0.82	0.00132	21.96
Anaerotruncus	rs6494922	A	G	0.09	0.02	6.62e-06	-0.011	0.021	0.59	0.00124	19.94
Anaerotruncus	rs6563550	T	C	0.088	0.018	2.35e-07	0.033	0.017	0.06	0.00148	24.63
Anaerotruncus	rs7155595	C	A	0.054	0.012	7.55e-06	0.018	0.01	0.08	0.00124	20.57
Anaerotruncus	rs8005030	C	T	0.055	0.012	2.28e-06	-0.011	0.01	0.24	0.00134	22.13
Anaerotruncus	rs9347879	T	C	0.051	0.011	4.22e-06	-0.002	0.009	0.79	0.00127	20.99
Bacteroides	rs11585893	A	G	-0.074	0.015	1.8e-06	-0.003	0.011	0.81	0.00141	25.18
Bacteroides	rs13207588	A	G	-0.059	0.013	7.49e-06	0.008	0.012	0.52	0.00115	20.36
Bacteroides	rs1340391	T	C	-0.059	0.013	6.73e-06	0.01	0.014	0.45	0.00109	20.04
Bacteroides	rs17619981	T	G	0.088	0.019	2.69e-06	0.016	0.014	0.23	0.0014	22.19
Bacteroides	rs2023437	T	C	-0.078	0.017	5.02e-06	-0.021	0.014	0.14	0.00124	21.78
Bacteroides	rs66710942	C	T	0.049	0.011	5.86e-06	0.021	0.009	0.02	0.00116	20.64
Bacteroides	rs6795673	C	T	0.054	0.011	3.38e-07	0	0.009	0.98	0.00143	26.18
Bacteroides	rs9507307	C	T	0.06	0.013	2.13e-06	-0.025	0.011	0.02	0.0012	21.91
Barnesiella	rs11155559	T	C	0.096	0.021	8.92e-06	0.017	0.016	0.29	0.0015	20.15
Barnesiella	rs12909713	C	T	-0.055	0.012	4.95e-06	-0.018	0.009	0.06	0.00148	21.05
Barnesiella	rs13242616	T	C	-0.058	0.012	2.29e-06	-0.012	0.01	0.24	0.00161	22.46
Barnesiella	rs199035	G	A	0.056	0.012	3e-06	0.006	0.009	0.49	0.00156	21.84
Barnesiella	rs2276875	A	G	-0.07	0.014	4.65e-07	-0.005	0.011	0.63	0.00179	24.96
Barnesiella	rs2428166	G	A	-0.166	0.034	8.51e-07	-0.001	0.039	0.98	0.00298	24.18
Barnesiella	rs35177866	A	G	0.092	0.019	2.95e-06	-0.011	0.018	0.53	0.00173	23.27
Barnesiella	rs62251337	A	G	-0.069	0.015	4.24e-06	-0.015	0.013	0.25	0.00153	21.38
Barnesiella	rs72684847	T	C	-0.114	0.025	6.76e-06	-0.019	0.018	0.28	0.00156	20.29
Barnesiella	rs76181748	C	T	-0.078	0.017	6.78e-06	0.001	0.011	0.91	0.00145	20.58
Barnesiella	rs77455852	T	G	-0.089	0.02	3.16e-06	0.006	0.013	0.67	0.00155	20.77
Barnesiella	rs79795328	A	G	-0.082	0.018	4.23e-06	0.004	0.013	0.75	0.00157	21.53
Bifidobacterium	rs12022129	G	A	0.062	0.014	8e-06	0.024	0.01	0.02	0.00134	19.87
Bifidobacterium	rs12465599	A	G	0.054	0.012	6.27e-06	0.002	0.009	0.86	0.00139	20.54
Bifidobacterium	rs13020688	G	A	0.056	0.012	4.07e-06	-0.01	0.01	0.32	0.00143	21.06
Bifidobacterium	rs182549	C	T	0.12	0.013	1.28e-20	-0.037	0.01	0	0.00595	88.43
Bifidobacterium	rs1879087	C	T	0.105	0.024	1.45e-06	-0.031	0.018	0.09	0.00211	19.19
Bifidobacterium	rs1961273	C	T	0.067	0.013	3.51e-07	-0.004	0.01	0.73	0.00175	25.95
Bifidobacterium	rs2491158	G	A	0.071	0.016	8.05e-06	-0.018	0.014	0.18	0.00142	19.88
Bifidobacterium	rs2686790	T	C	0.071	0.016	7.5e-06	-0.011	0.013	0.38	0.00136	20.06
Bifidobacterium	rs540489	T	G	-0.064	0.014	5.19e-06	-0.003	0.012	0.82	0.00145	21.12
Bifidobacterium	rs55888705	A	G	0.055	0.012	6.67e-06	-0.001	0.01	0.9	0.00137	20.34
Bifidobacterium	rs56108664	T	C	0.073	0.016	2.44e-06	0.013	0.014	0.36	0.00153	21.37
Bifidobacterium	rs5746486	T	C	-0.054	0.012	9e-06	0.01	0.01	0.29	0.00133	19.7
Bifidobacterium	rs62181700	G	A	-0.062	0.013	2.17e-06	-0.003	0.011	0.82	0.00153	22.67
Bifidobacterium	rs638382	T	C	-0.065	0.012	9.45e-08	0.021	0.009	0.02	0.00199	28
Bifidobacterium	rs6430601	T	G	0.08	0.017	1.09e-06	-0.024	0.014	0.09	0.00148	21.86
Bifidobacterium	rs7322849	T	C	0.112	0.02	1.08e-08	0.003	0.016	0.83	0.0021	31.04
Bifidobacterium	rs75344046	C	T	0.232	0.051	4.86e-06	0.02	0.022	0.36	0.00544	21.09
Bifidobacterium	rs7570971	A	C	0.113	0.013	2.01e-19	-0.034	0.01	0	0.00551	81.23
Bifidobacterium	rs857444	C	T	0.056	0.012	3.57e-06	0.015	0.01	0.11	0.00143	21.21
Bilophila	rs11069458	T	C	-0.068	0.016	7.72e-06	-0.006	0.012	0.64	0.0015	19.29
Bilophila	rs1241171	G	A	-0.069	0.015	4.24e-06	0.003	0.013	0.81	0.00165	21.28
Bilophila	rs1571225	C	T	0.083	0.017	1.12e-06	-0.03	0.013	0.02	0.00182	23.48
Bilophila	rs1969927	G	A	0.056	0.013	9.07e-06	0.014	0.01	0.15	0.00155	19.78
Bilophila	rs2728491	G	T	-0.063	0.014	6.33e-06	-0.006	0.011	0.56	0.00157	20.24
Bilophila	rs3827020	C	T	0.077	0.016	1.79e-06	0.005	0.012	0.66	0.0018	22.77
Bilophila	rs4798126	G	A	0.073	0.017	7.15e-06	-0.014	0.012	0.23	0.00149	19.03
Bilophila	rs542415	T	C	-0.061	0.013	4.71e-06	0.006	0.01	0.5	0.00165	21.15
Bilophila	rs60178956	G	A	-0.062	0.014	8.06e-06	0.013	0.011	0.25	0.00152	19.5
Bilophila	rs6793291	C	A	0.113	0.024	3.11e-06	0.042	0.021	0.05	0.00197	21.77
Bilophila	rs72676854	T	C	0.123	0.027	5.62e-06	-0.03	0.021	0.15	0.00181	21.01
Bilophila	rs7802841	C	A	0.067	0.014	1.77e-06	0.009	0.01	0.36	0.00184	23.68
Bilophila	rs9899990	A	G	-0.103	0.023	9.07e-06	0.008	0.017	0.65	0.00159	19.28
Blautia	rs11149971	C	T	0.118	0.023	1.04e-06	0.014	0.02	0.48	0.00155	25.28
Blautia	rs115043014	G	A	-0.207	0.044	5.19e-06	0.09	0.036	0.01	0.00448	22.06
Blautia	rs117001700	T	C	0.196	0.044	8.84e-06	-0.047	0.039	0.23	0.00398	19.83
Blautia	rs12453000	C	T	0.063	0.013	1.26e-06	-0.021	0.014	0.13	0.0013	23.14
Blautia	rs16892041	T	C	-0.062	0.014	8.82e-06	-0.003	0.011	0.82	0.00105	19.28
Blautia	rs2788271	T	G	-0.058	0.013	7.16e-06	-0.011	0.012	0.36	0.00102	18.59
Blautia	rs3005511	A	G	0.05	0.011	6.19e-06	-0.003	0.01	0.75	0.00112	20.46
Blautia	rs4926264	T	C	0.083	0.018	5.1e-06	-0.005	0.015	0.74	0.00117	21.49
Blautia	rs67794373	C	T	0.06	0.012	1e-06	-0.001	0.011	0.92	0.00131	23.76
Blautia	rs682885	A	G	-0.049	0.011	4.49e-06	0	0.01	0.97	0.00115	21.12
Blautia	rs72973581	A	G	0.125	0.027	1.74e-06	0.018	0.02	0.38	0.00174	22.24
Blautia	rs7860714	A	G	-0.05	0.011	4.09e-06	-0.023	0.01	0.02	0.00115	20.9
Butyricicoccus	rs10084203	A	G	0.055	0.012	8.59e-06	0.006	0.014	0.69	0.00115	19.79
Butyricicoccus	rs12034718	A	G	0.07	0.016	9.58e-06	-0.001	0.011	0.96	0.00121	19.64
Butyricicoccus	rs12585793	T	C	-0.262	0.056	5.79e-06	-0.007	0.028	0.81	0.00683	21.56
Butyricicoccus	rs2017189	G	T	-0.051	0.011	3.87e-06	0.016	0.009	0.09	0.00123	21.15
Butyricicoccus	rs4962426	G	T	0.061	0.014	7.38e-06	0.014	0.012	0.24	0.00121	20.4
Butyricicoccus	rs56221232	T	C	0.083	0.017	7.62e-07	-0.006	0.015	0.7	0.00143	24.47
Butyricicoccus	rs62478070	T	G	0.224	0.049	5.94e-06	-0.027	0.029	0.37	0.00509	20.49
Butyricicoccus	rs7322368	T	C	0.082	0.018	5.52e-06	0.002	0.016	0.91	0.00116	19.83
Butyricimonas	rs11228830	A	G	0.135	0.03	6.55e-06	0.005	0.017	0.75	0.00228	20.55
Butyricimonas	rs113054641	G	A	-0.145	0.027	1.74e-07	0.008	0.022	0.73	0.00279	27.84
Butyricimonas	rs12304031	G	A	-0.086	0.02	6.7e-06	-0.013	0.014	0.36	0.0018	19.21
Butyricimonas	rs12458763	A	C	0.122	0.027	6.37e-06	0.012	0.022	0.6	0.00197	20.49
Butyricimonas	rs1862649	G	A	0.113	0.025	4.76e-06	-0.004	0.018	0.84	0.00205	20.78
Butyricimonas	rs2114713	G	T	0.063	0.014	6.88e-06	-0.013	0.009	0.18	0.00189	20.36
Butyricimonas	rs62130338	G	A	-0.073	0.016	3.9e-06	0.008	0.01	0.44	0.00202	21.41
Butyricimonas	rs62390301	T	C	-0.087	0.017	7.42e-07	-0.003	0.012	0.78	0.00234	24.92
Butyricimonas	rs7083431	A	C	0.07	0.014	8.85e-07	0.012	0.01	0.25	0.0022	23.73
Butyricimonas	rs71428626	G	T	-0.133	0.029	4.8e-06	-0.012	0.026	0.65	0.00215	21.11
Butyricimonas	rs72814525	A	G	0.066	0.015	8.25e-06	-0.008	0.011	0.47	0.00183	19.67
Butyricimonas	rs78453362	A	G	-0.149	0.033	4.06e-06	0.009	0.03	0.76	0.00254	20.89
Butyricimonas	rs9657374	C	T	0.068	0.015	4.5e-06	0.012	0.01	0.24	0.00196	21.11
Butyrivibrio	rs1007475	G	T	0.118	0.026	7.92e-06	0	0.01	1	0.00583	20.42
Butyrivibrio	rs11761679	T	C	0.155	0.032	2.2e-06	0.005	0.013	0.7	0.00661	23.17
Butyrivibrio	rs142855850	A	G	0.205	0.046	6.86e-06	0.014	0.016	0.38	0.00618	20.11
Butyrivibrio	rs16934069	T	C	-0.134	0.03	8.86e-06	0.008	0.012	0.5	0.0057	19.96
Butyrivibrio	rs16941336	C	T	0.127	0.027	1.53e-06	0	0.011	0.98	0.00646	22.64
Butyrivibrio	rs17163238	G	A	0.141	0.031	5.51e-06	0.007	0.012	0.56	0.00594	20.8
Butyrivibrio	rs4537857	T	C	-0.125	0.026	1.8e-06	-0.002	0.01	0.81	0.0065	22.79
Butyrivibrio	rs486484	A	G	-0.108	0.024	6.61e-06	0.003	0.009	0.74	0.00586	20.38
Butyrivibrio	rs4928024	A	G	-0.175	0.039	8.19e-06	0.001	0.012	0.9	0.00575	20.14
Butyrivibrio	rs72723662	C	T	0.224	0.045	7.86e-07	-0.016	0.014	0.23	0.00803	24.87
Butyrivibrio	rs74622183	A	G	-0.201	0.043	2.46e-06	0.002	0.016	0.88	0.0063	22.04
Butyrivibrio	rs77356209	T	C	0.217	0.048	6.66e-06	0.012	0.022	0.59	0.00592	20.14
Butyrivibrio	rs7752361	A	G	-0.119	0.024	7.69e-07	0.003	0.009	0.78	0.00704	24.69
Butyrivibrio	rs7763512	G	A	0.12	0.025	3.11e-06	-0.01	0.009	0.29	0.00682	22.37
Butyrivibrio	rs9349693	A	G	0.118	0.026	5.55e-06	0.009	0.01	0.38	0.00588	20.61
Candidatus Soleaferrea	rs10090365	A	G	-0.083	0.018	4.17e-06	0.01	0.009	0.27	0.00345	21.25
Candidatus Soleaferrea	rs10809135	T	C	0.083	0.018	5.47e-06	0.001	0.009	0.92	0.00348	20.94
Candidatus Soleaferrea	rs36155147	C	T	0.105	0.024	5.41e-06	-0.016	0.01	0.12	0.00317	18.97
Candidatus Soleaferrea	rs4294381	T	C	0.112	0.023	1.37e-06	-0.024	0.013	0.06	0.0038	23.42
Candidatus Soleaferrea	rs4678258	T	C	0.099	0.022	5.53e-06	-0.011	0.011	0.33	0.00342	20.91
Candidatus Soleaferrea	rs6489992	A	G	-0.084	0.019	7.89e-06	-0.013	0.01	0.18	0.00328	20.19
Candidatus Soleaferrea	rs6494306	A	G	-0.097	0.021	5.8e-06	-0.003	0.01	0.75	0.00332	20.47
Candidatus Soleaferrea	rs7400877	T	C	-0.095	0.021	9.29e-06	0.013	0.011	0.24	0.00324	19.98
Candidatus Soleaferrea	rs9973954	A	G	0.089	0.02	5.95e-06	-0.005	0.01	0.64	0.00338	20.84
Catenibacterium	rs12404911	C	T	0.141	0.03	2.8e-06	-0.008	0.012	0.51	0.00657	21.41
Catenibacterium	rs212393	G	A	-0.135	0.029	3.62e-06	0	0.011	0.97	0.00685	22.33
Catenibacterium	rs73128290	A	G	0.13	0.028	4.29e-06	0.006	0.01	0.56	0.00638	20.78
Catenibacterium	rs7742829	C	T	0.114	0.025	5.61e-06	-0.011	0.009	0.26	0.00634	20.65
Christensenellaceae (R7 group)	rs10461257	A	G	-0.055	0.012	6.51e-06	0.003	0.01	0.74	0.00128	20.45
Christensenellaceae (R7 group)	rs17081797	A	G	-0.09	0.02	3.34e-06	0.039	0.019	0.04	0.0012	19.6
Christensenellaceae (R7 group)	rs62132810	A	G	-0.083	0.018	5.67e-06	-0.027	0.013	0.04	0.00141	21.29
Christensenellaceae (R7 group)	rs62190261	A	C	0.096	0.021	8.74e-06	-0.014	0.017	0.39	0.0013	19.92
Christensenellaceae (R7 group)	rs62467127	C	T	0.114	0.025	3.25e-06	-0.006	0.03	0.85	0.00161	20.51
Christensenellaceae (R7 group)	rs73952017	C	T	-0.086	0.019	8.46e-06	-0.024	0.015	0.12	0.00129	19.68
Christensenellaceae (R7 group)	rs78521377	C	T	0.125	0.027	5.61e-06	0.007	0.027	0.79	0.00164	20.69
Christensenellaceae (R7 group)	rs892686	A	G	0.051	0.011	3.97e-06	0	0.009	0.99	0.0013	21.31
Clostridium sensustricto 1	rs11264403	G	A	-0.139	0.033	7.76e-06	-0.007	0.018	0.67	0.00237	17.29
Clostridium sensustricto 1	rs116847295	C	T	0.11	0.025	4.58e-06	0.011	0.014	0.45	0.00155	20
Clostridium sensustricto 1	rs12341505	G	A	0.081	0.018	4.82e-06	0.012	0.016	0.44	0.00143	20.26
Clostridium sensustricto 1	rs2795528	G	A	-0.184	0.039	2.72e-06	0.008	0.02	0.69	0.00346	22.08
Clostridium sensustricto 1	rs2817172	C	T	0.058	0.012	2.77e-06	-0.005	0.009	0.59	0.00159	21.81
Clostridium sensustricto 1	rs550843	T	C	-0.078	0.017	2.05e-06	0.008	0.01	0.42	0.00152	21.43
Collinsella	rs10890671	T	C	-0.054	0.012	6.52e-06	0.004	0.009	0.65	0.00142	20.45
Collinsella	rs11597285	G	T	-0.054	0.012	9.38e-06	-0.007	0.009	0.46	0.00139	19.91
Collinsella	rs1496626	T	C	-0.072	0.016	6.78e-06	-0.032	0.014	0.02	0.00139	19.98
Collinsella	rs149807560	C	A	-0.104	0.024	7.1e-06	0.009	0.018	0.64	0.00145	19.54
Collinsella	rs2103510	G	A	0.079	0.017	2.42e-06	-0.015	0.014	0.3	0.00152	21.86
Collinsella	rs62102630	A	G	-0.07	0.015	8.31e-06	0.01	0.014	0.45	0.00144	20.62
Collinsella	rs62448871	C	A	-0.054	0.012	6.78e-06	0.007	0.009	0.47	0.0014	20.16
Collinsella	rs73052258	G	A	0.093	0.02	1.72e-06	0.026	0.017	0.13	0.00147	21.07
Collinsella	rs75672793	A	G	-0.109	0.024	6.14e-06	0.02	0.022	0.36	0.00162	20.5
Collinsella	rs9541268	C	A	0.096	0.02	8.79e-07	0.003	0.016	0.86	0.00183	23.66
Coprobacter	rs11532348	C	T	-0.104	0.023	5.71e-06	-0.009	0.013	0.51	0.00329	20.99
Coprobacter	rs12684609	T	C	0.101	0.022	6.1e-06	0.013	0.012	0.26	0.00328	20.93
Coprobacter	rs12996055	A	C	0.092	0.021	8.08e-06	0.011	0.011	0.32	0.00294	19.38
Coprobacter	rs143662916	C	T	0.253	0.054	3.07e-06	0.046	0.027	0.09	0.00708	21.99
Coprobacter	rs189356	G	A	0.078	0.017	6.26e-06	0.009	0.009	0.37	0.00304	20.64
Coprobacter	rs213863	C	T	-0.089	0.019	2.35e-06	0.006	0.01	0.51	0.00325	22.19
Coprobacter	rs28402691	T	C	0.111	0.025	9.56e-06	-0.011	0.013	0.4	0.00303	19.42
Coprobacter	rs305411	A	G	0.129	0.026	1.01e-06	-0.005	0.015	0.75	0.00351	23.86
Coprobacter	rs3828477	G	T	-0.091	0.02	2.89e-06	0.018	0.01	0.07	0.00319	21.73
Coprobacter	rs72821405	T	C	-0.147	0.032	4.76e-06	0.02	0.017	0.22	0.00342	21.21
Coprobacter	rs74919520	G	A	0.126	0.028	5.76e-06	0	0.015	0.98	0.00323	20.7
Coprococcus1	rs1010560	C	A	0.058	0.012	1.96e-06	-0.003	0.01	0.78	0.00133	22.35
Coprococcus 1	rs12794898	G	T	0.09	0.02	4.92e-06	-0.012	0.014	0.39	0.00138	20.98
Coprococcus 1	rs1519491	T	C	0.05	0.011	8.95e-06	0.015	0.009	0.11	0.00115	19.32
Coprococcus 1	rs1576241	A	G	-0.051	0.011	3.33e-06	0.01	0.01	0.31	0.0013	21.71
Coprococcus 1	rs1762123	C	T	-0.089	0.02	8.01e-06	0.004	0.015	0.77	0.0012	20.16
Coprococcus 1	rs2907920	A	G	0.056	0.013	7.65e-06	0.005	0.01	0.61	0.00122	19.58
Coprococcus 1	rs4277593	G	A	-0.059	0.011	1.14e-07	0.003	0.009	0.74	0.0017	28.39
Coprococcus 1	rs56405618	A	G	-0.09	0.019	1.57e-06	0.015	0.015	0.3	0.00141	23.09
Coprococcus 1	rs73031725	T	C	0.168	0.036	1.98e-06	-0.005	0.027	0.86	0.00308	22.26
Coprococcus 1	rs73167075	T	C	0.057	0.013	8.57e-06	0.026	0.011	0.02	0.0012	20.18
Coprococcus 1	rs74101919	T	C	-0.072	0.014	1.03e-06	0.002	0.015	0.89	0.00147	24.71
Coprococcus 1	rs946513	C	T	0.206	0.046	8.62e-06	-0.021	0.023	0.36	0.00463	20.03
Coprococcus 2	rs10070053	A	G	0.059	0.014	7.65e-06	0	0.009	0.98	0.00168	19.27
Coprococcus 2	rs12634070	T	C	0.074	0.016	9.95e-06	0.008	0.011	0.45	0.00174	19.94
Coprococcus 2	rs2482516	C	T	0.075	0.016	4.72e-06	0.017	0.011	0.13	0.00183	21
Coprococcus 2	rs35890118	A	G	-0.067	0.015	8.26e-06	-0.02	0.011	0.07	0.00177	20.3
Coprococcus 2	rs61823518	A	C	-0.096	0.022	6.68e-06	-0.023	0.015	0.13	0.00178	19.61
Coprococcus 2	rs6677933	C	T	-0.08	0.016	1.19e-06	-0.012	0.013	0.38	0.00209	23.99
Coprococcus 2	rs6894272	T	C	-0.113	0.025	9.53e-06	0.017	0.014	0.24	0.00182	20.11
Coprococcus 2	rs72680320	T	C	-0.065	0.014	2.27e-06	-0.001	0.01	0.91	0.00197	21.77
Coprococcus 2	rs9426473	A	G	0.073	0.016	6.31e-06	-0.006	0.011	0.54	0.00176	20.24
Coprococcus3	rs10810043	A	G	0.052	0.012	9.27e-06	0.005	0.01	0.62	0.00125	19.78
Coprococcus3	rs11077359	T	C	-0.065	0.015	9.64e-06	0.01	0.012	0.41	0.00122	18.81
Coprococcus3	rs11080344	C	T	0.052	0.011	4.79e-06	-0.007	0.009	0.44	0.00132	20.91
Coprococcus3	rs13247359	G	A	0.051	0.011	7.33e-06	0.017	0.009	0.07	0.00129	20.53
Coprococcus3	rs178271	T	C	0.145	0.029	7.81e-07	0.069	0.036	0.06	0.00225	24.37
Coprococcus3	rs34731438	T	G	-0.063	0.014	7.71e-06	0.008	0.011	0.48	0.00131	20.83
Coprococcus3	rs4575475	G	A	0.062	0.014	7.04e-06	-0.006	0.011	0.6	0.00133	20.22
Coprococcus3	rs6994742	C	T	0.055	0.012	7.84e-06	-0.013	0.01	0.16	0.00125	19.79
Coprococcus3	rs7521171	G	A	-0.06	0.013	4.32e-06	-0.019	0.01	0.06	0.00137	21.28
Coprococcus3	rs8100692	T	C	0.058	0.011	4.16e-07	0	0.009	0.99	0.00163	25.89
Defluviitaleaceae (UCG011)	rs112893842	T	C	0.114	0.023	1.45e-06	0.014	0.016	0.4	0.00291	23.9
Defluviitaleaceae (UCG011)	rs12122999	G	T	-0.083	0.018	4.83e-06	-0.002	0.011	0.83	0.00266	20.86
Defluviitaleaceae (UCG011)	rs1582238	T	C	0.081	0.017	1.57e-06	-0.009	0.01	0.38	0.00289	23.17
Defluviitaleaceae (UCG011)	rs2892880	G	A	0.082	0.018	6.83e-06	-0.003	0.011	0.78	0.00247	20.26
Defluviitaleaceae (UCG011)	rs4344384	G	T	0.072	0.016	4.83e-06	-0.015	0.009	0.12	0.00256	20.98
Defluviitaleaceae (UCG011)	rs4677103	A	G	0.098	0.02	9.6e-07	-0.003	0.012	0.83	0.00307	24.58
Defluviitaleaceae (UCG011)	rs55658617	T	C	0.174	0.036	2.15e-06	0.031	0.025	0.21	0.00347	23.17
Defluviitaleaceae (UCG011)	rs72731813	C	T	-0.147	0.029	4.33e-07	0.013	0.022	0.55	0.00323	25.17
Defluviitaleaceae (UCG011)	rs9608282	T	G	0.143	0.03	2.52e-06	0.014	0.026	0.59	0.00294	22.73
Defluviitaleaceae (UCG011)	rs9725395	A	G	-0.138	0.03	3.52e-06	-0.003	0.015	0.82	0.00273	21.91
Desulfovibrio	rs12031543	T	C	-0.127	0.028	6.55e-06	-0.006	0.014	0.64	0.00229	20.36
Desulfovibrio	rs1294544	A	C	0.069	0.015	7.78e-06	-0.006	0.01	0.57	0.00217	20.1
Desulfovibrio	rs13066142	G	A	0.119	0.025	3.79e-06	-0.005	0.016	0.76	0.00243	22.55
Desulfovibrio	rs16863365	A	G	0.109	0.023	1.79e-06	0.014	0.022	0.52	0.00264	23.23
Desulfovibrio	rs2032031	A	G	-0.065	0.015	9.14e-06	-0.006	0.009	0.51	0.0021	19.4
Desulfovibrio	rs2590913	G	A	0.154	0.034	6.65e-06	-0.014	0.021	0.52	0.00286	20.72
Desulfovibrio	rs2853179	C	T	0.081	0.017	2.42e-06	0.022	0.011	0.05	0.00242	21.72
Desulfovibrio	rs4797774	G	A	0.213	0.047	5.64e-06	-0.015	0.024	0.53	0.00585	20.45
Desulfovibrio	rs6580353	T	C	0.077	0.017	4.94e-06	0.007	0.012	0.54	0.00223	20.63
Desulfovibrio	rs72647089	T	G	-0.107	0.024	8.3e-06	-0.035	0.017	0.04	0.0022	19.84
Desulfovibrio	rs7729080	C	A	-0.07	0.016	9.96e-06	0.013	0.01	0.2	0.00215	19.87
Dialister	rs10138457	T	C	-0.113	0.026	7.88e-06	0.004	0.016	0.81	0.0017	18.63
Dialister	rs10938938	G	A	-0.077	0.017	7.37e-06	0.005	0.013	0.72	0.00179	20.48
Dialister	rs11071887	T	C	0.066	0.015	5.91e-06	0.007	0.01	0.5	0.00171	20.5
Dialister	rs11166701	G	A	-0.066	0.013	5.51e-07	-0.023	0.009	0.02	0.0021	24.7
Dialister	rs2314294	T	C	0.087	0.019	8.08e-06	-0.005	0.014	0.73	0.00176	19.98
Dialister	rs2435610	A	C	0.065	0.014	5.93e-06	0.02	0.011	0.06	0.0017	20.39
Dialister	rs4747450	C	A	0.067	0.015	5.84e-06	-0.008	0.011	0.47	0.00171	20.49
Dialister	rs4753063	G	A	-0.06	0.013	4.86e-06	0.003	0.009	0.76	0.00175	21.02
Dialister	rs75416973	A	G	0.073	0.016	9.46e-06	-0.006	0.011	0.62	0.00171	19.54
Dialister	rs764177	C	A	-0.06	0.014	9.61e-06	0.017	0.01	0.07	0.00164	19.74
Dialister	rs76680460	G	A	-0.161	0.036	8.19e-06	0.012	0.023	0.6	0.00272	19.6
Dorea	rs11150408	T	G	0.049	0.011	7.06e-06	0.002	0.009	0.82	0.00116	20.04
Dorea	rs12537781	T	C	-0.056	0.013	9.15e-06	-0.012	0.011	0.27	0.00112	19.67
Dorea	rs13279148	G	A	0.072	0.015	2.25e-06	0.009	0.015	0.54	0.00128	22.48
Dorea	rs1899291	C	T	0.07	0.015	4.57e-06	-0.003	0.013	0.79	0.00122	21.52
Dorea	rs3005511	A	G	0.052	0.011	5.29e-06	-0.003	0.01	0.75	0.00119	20.92
Dorea	rs345219	T	G	-0.05	0.011	8.8e-06	-0.004	0.009	0.66	0.00113	19.5
Dorea	rs3752849	G	A	0.164	0.037	7.68e-06	0.033	0.021	0.12	0.00375	20.03
Dorea	rs4793307	C	T	0.057	0.012	4.01e-06	-0.005	0.011	0.63	0.00125	21.98
Dorea	rs62503162	A	G	-0.097	0.019	7.47e-07	-0.008	0.023	0.74	0.00155	25.11
Dorea	rs73729431	C	T	-0.137	0.03	3.17e-06	0.017	0.033	0.6	0.00218	20.99
Dorea	rs78772518	A	C	0.138	0.028	3.38e-06	0.009	0.014	0.51	0.00218	23.77
Eggerthella	rs112205261	T	C	-0.189	0.04	3.35e-06	0.011	0.017	0.5	0.00432	21.84
Eggerthella	rs13070736	A	C	-0.121	0.027	7.62e-06	-0.007	0.013	0.55	0.00385	19.89
Eggerthella	rs1784446	G	A	0.091	0.02	5.23e-06	0.007	0.009	0.45	0.00406	21
Eggerthella	rs2223081	G	A	0.103	0.022	3.89e-06	-0.003	0.01	0.76	0.00416	21.52
Eggerthella	rs2240838	A	G	0.098	0.02	7.36e-07	-0.004	0.009	0.67	0.00476	24.61
Eggerthella	rs3851328	T	G	-0.108	0.024	4.18e-06	0.018	0.011	0.1	0.00402	20.76
Eggerthella	rs6430926	C	T	0.088	0.02	8.37e-06	-0.01	0.009	0.27	0.00385	19.92
Eggerthella	rs67490567	T	C	0.108	0.025	8.94e-06	-0.021	0.011	0.05	0.00383	19.54
Eggerthella	rs76663501	C	T	0.175	0.038	4.83e-06	0	0.021	0.99	0.00444	21.45
Eisenbergiella	rs11027642	C	T	0.129	0.028	4.92e-06	-0.01	0.013	0.45	0.00366	20.51
Eisenbergiella	rs11079158	T	C	0.101	0.023	7.35e-06	-0.019	0.011	0.09	0.00356	19.92
Eisenbergiella	rs11938607	T	C	0.098	0.022	8.22e-06	-0.017	0.011	0.12	0.00364	20.39
Eisenbergiella	rs12257723	A	C	-0.095	0.021	8.85e-06	0.027	0.01	0.01	0.00362	20.28
Eisenbergiella	rs12710729	C	A	0.089	0.02	9.84e-06	0.004	0.01	0.7	0.00359	20.14
Eisenbergiella	rs13258851	A	G	0.137	0.03	7.75e-06	0.009	0.013	0.49	0.00367	20.56
Eisenbergiella	rs1508033	A	C	0.092	0.02	3.23e-06	-0.004	0.01	0.66	0.0039	21.86
Eisenbergiella	rs1553971	T	G	0.121	0.026	5.27e-06	0.009	0.011	0.42	0.00377	21.15
Eisenbergiella	rs2683098	C	T	0.107	0.023	2.24e-06	-0.012	0.011	0.28	0.00405	22.72
Eisenbergiella	rs3812426	G	A	0.106	0.022	2.72e-06	0.007	0.013	0.57	0.00402	22.55
Eisenbergiella	rs4462860	G	A	0.094	0.02	4.16e-06	-0.006	0.01	0.53	0.00398	21.8
Enterorhabdus	rs10098492	T	C	0.132	0.029	6.41e-06	-0.009	0.02	0.64	0.00275	20.3
Enterorhabdus	rs114731706	T	G	0.182	0.038	2.17e-06	-0.03	0.026	0.25	0.0038	22.74
Enterorhabdus	rs2051957	C	T	0.084	0.019	8.9e-06	-0.004	0.012	0.74	0.00262	19.73
Enterorhabdus	rs3017103	A	G	0.098	0.021	2.94e-06	-0.019	0.012	0.11	0.00292	22.03
Enterorhabdus	rs73331712	T	C	0.262	0.055	4.85e-06	-0.025	0.023	0.28	0.00721	22.59
Enterorhabdus	rs77655283	G	A	0.133	0.03	5.88e-06	-0.044	0.018	0.02	0.00265	19.87
Erysipelatoclostridium	rs1434153	G	A	-0.068	0.015	6.85e-06	0.015	0.009	0.11	0.00208	20.16
Erysipelatoclostridium	rs16936671	C	T	-0.097	0.022	6.04e-06	0.009	0.013	0.52	0.00208	19.74
Erysipelatoclostridium	rs17804233	T	C	-0.066	0.014	4.59e-06	-0.01	0.009	0.3	0.00216	21.13
Erysipelatoclostridium	rs2901723	C	A	0.064	0.014	8.79e-06	-0.005	0.009	0.59	0.00204	19.75
Erysipelatoclostridium	rs340991	A	G	-0.074	0.016	3.75e-06	-0.004	0.01	0.73	0.00222	21.72
Erysipelatoclostridium	rs3804326	A	G	0.141	0.034	9.85e-06	-0.017	0.022	0.44	0.00251	17.69
Erysipelatoclostridium	rs45480394	T	G	-0.069	0.015	7.66e-06	-0.004	0.01	0.67	0.00213	20.48
Erysipelatoclostridium	rs4697572	A	G	-0.081	0.016	7.59e-07	-0.002	0.012	0.85	0.00251	24.64
Erysipelatoclostridium	rs58236560	G	T	-0.111	0.023	2.16e-06	-0.02	0.014	0.17	0.00239	22.48
Erysipelatoclostridium	rs61806970	C	T	0.143	0.032	9.09e-06	-0.018	0.019	0.33	0.00228	19.76
Erysipelatoclostridium	rs62060367	T	C	-0.08	0.018	6.7e-06	-0.003	0.013	0.82	0.002	19.36
Erysipelatoclostridium	rs622418	A	G	-0.067	0.014	3.68e-06	0.002	0.009	0.85	0.00222	21.76
Erysipelatoclostridium	rs6474512	A	C	0.067	0.014	3.02e-06	-0.008	0.01	0.4	0.00223	21.9
Erysipelatoclostridium	rs710230	T	C	0.143	0.028	6.33e-07	-0.003	0.018	0.85	0.00287	25.94
Erysipelatoclostridium	rs7221249	A	G	0.084	0.014	4.31e-09	-0.001	0.009	0.92	0.00353	34.62
Erysipelatoclostridium	rs9590927	G	A	-0.065	0.014	6.39e-06	-0.004	0.009	0.64	0.00207	20.27
Erysipelotrichaceae (UCG003)	rs10164067	T	G	-0.103	0.021	1.13e-06	-0.005	0.021	0.81	0.00164	23.63
Erysipelotrichaceae (UCG003)	rs11666127	A	G	-0.072	0.016	7.9e-06	0.013	0.012	0.3	0.00144	19.86
Erysipelotrichaceae (UCG003)	rs11994308	C	T	0.115	0.024	1.33e-06	-0.005	0.016	0.76	0.00167	22.65
Erysipelotrichaceae (UCG003)	rs12251396	A	G	-0.071	0.016	9.52e-06	0.027	0.013	0.03	0.00139	19.74
Erysipelotrichaceae (UCG003)	rs17798136	G	A	0.159	0.035	3.24e-06	0.007	0.019	0.7	0.0028	20.87
Erysipelotrichaceae (UCG003)	rs214586	T	C	-0.106	0.024	8.5e-06	-0.019	0.015	0.2	0.00145	19.61
Erysipelotrichaceae (UCG003)	rs2302840	T	C	-0.087	0.018	1.29e-06	0.019	0.012	0.13	0.00163	24.3
Erysipelotrichaceae (UCG003)	rs28568391	A	G	-0.058	0.012	6.42e-07	0.014	0.009	0.13	0.00166	24.18
Erysipelotrichaceae (UCG003)	rs4758231	G	T	-0.055	0.012	6.55e-06	0.007	0.01	0.47	0.00137	20.44
Erysipelotrichaceae (UCG003)	rs59068084	T	G	0.056	0.012	3.12e-06	0.002	0.01	0.82	0.00152	22.07
Erysipelotrichaceae (UCG003)	rs62403464	T	C	-0.073	0.016	3.44e-06	0.02	0.012	0.11	0.00146	21.86
Erysipelotrichaceae (UCG003)	rs6875357	C	T	0.166	0.035	6.7e-06	-0.028	0.024	0.25	0.00311	21.92
Erysipelotrichaceae (UCG003)	rs73074432	C	T	0.072	0.016	9.99e-06	0.008	0.015	0.58	0.00135	19.27
Erysipelotrichaceae (UCG003)	rs74988980	G	A	-0.133	0.035	8.64e-06	0.015	0.023	0.52	0.00245	14.59
Erysipelotrichaceae (UCG003)	rs75949021	T	C	-0.17	0.037	3.58e-06	0.007	0.023	0.76	0.00305	20.55
Erysipelotrichaceae (UCG003)	rs76502207	T	C	0.145	0.029	6.41e-07	-0.02	0.024	0.39	0.00232	24.96
Erysipelotrichaceae (UCG003)	rs8053479	A	G	-0.084	0.019	5.83e-06	0.023	0.015	0.12	0.00146	20.2
Escherichia Shigella	rs112767262	T	C	0.073	0.016	8.21e-06	-0.015	0.011	0.17	0.0017	20.08
Escherichia Shigella	rs113127095	A	G	0.151	0.032	3.33e-06	-0.018	0.023	0.46	0.00258	21.8
Escherichia Shigella	rs113513883	A	G	0.172	0.038	5.28e-06	0.008	0.026	0.76	0.00326	20.51
Escherichia Shigella	rs1154904	A	G	-0.061	0.013	3.04e-06	-0.004	0.009	0.67	0.00183	22.04
Escherichia Shigella	rs118526	C	A	-0.059	0.014	8e-06	0.019	0.01	0.06	0.00161	19.11
Escherichia Shigella	rs2798105	A	G	-0.101	0.022	8.25e-06	0.032	0.016	0.04	0.00182	20.63
Escherichia Shigella	rs4731451	G	A	-0.061	0.014	7.47e-06	0.015	0.01	0.13	0.00169	20.36
Escherichia Shigella	rs57024273	T	C	0.063	0.014	9.7e-06	0.001	0.011	0.94	0.00169	20.03
Escherichia Shigella	rs592299	T	C	-0.059	0.013	4.77e-06	-0.02	0.009	0.03	0.00174	20.9
Escherichia Shigella	rs73208162	A	G	-0.119	0.025	2.19e-06	0.02	0.026	0.45	0.00208	23.07
Faecalibacterium	rs10927394	G	T	-0.232	0.051	7.02e-06	0.056	0.034	0.1	0.00585	20.55
Faecalibacterium	rs114946999	C	T	-0.086	0.019	5.7e-06	-0.005	0.014	0.75	0.00132	20.65
Faecalibacterium	rs11776390	T	C	-0.078	0.017	6.4e-06	0.013	0.019	0.5	0.00124	20.79
Faecalibacterium	rs1271565	C	T	-0.058	0.012	1.3e-06	-0.014	0.011	0.18	0.00131	23.2
Faecalibacterium	rs12753492	A	C	0.064	0.015	8.8e-06	-0.015	0.015	0.3	0.00104	18.3
Faecalibacterium	rs2835874	T	C	-0.087	0.02	7.54e-06	0.001	0.025	0.98	0.00111	19.44
Faecalibacterium	rs6910935	A	G	0.135	0.028	1.38e-06	-0.005	0.019	0.81	0.00187	23.7
Faecalibacterium	rs75499067	C	T	0.228	0.047	1.76e-06	0.024	0.018	0.18	0.00525	23.9
Faecalibacterium	rs79656633	T	C	0.146	0.032	8.14e-06	0.003	0.016	0.87	0.00223	20.33
Faecalibacterium	rs9536330	T	C	-0.048	0.011	5.33e-06	0.022	0.009	0.02	0.00111	20.03
Family XIIIAD (3011 group)	rs11126423	C	T	0.09	0.02	5.91e-06	0.024	0.016	0.14	0.00154	21.23
Family XIIIAD (3011 group)	rs11736617	G	A	-0.076	0.017	9.02e-06	-0.008	0.02	0.7	0.00141	19.48
Family XIIIAD (3011 group)	rs12812672	T	C	-0.096	0.021	2.56e-06	0.004	0.018	0.84	0.00157	21.27
Family XIIIAD (3011 group)	rs149302	T	C	-0.065	0.014	7.48e-06	0.001	0.011	0.9	0.00143	20.32
Family XIIIAD (3011 group)	rs16840310	A	G	-0.061	0.012	6.75e-07	0.011	0.009	0.26	0.00174	24.78
Family XIIIAD (3011 group)	rs16940167	C	T	0.073	0.016	3.91e-06	-0.001	0.012	0.9	0.00148	20.99
Family XIIIAD (3011 group)	rs17156849	G	A	-0.113	0.025	4.19e-06	0.026	0.02	0.19	0.00158	21.18
Family XIIIAD (3011 group)	rs62029761	A	G	0.129	0.028	3.89e-06	-0.027	0.021	0.19	0.00225	21.76
Family XIIIAD (3011 group)	rs62200412	C	T	-0.08	0.016	5.8e-07	-0.006	0.011	0.59	0.00175	23.89
Family XIIIAD (3011 group)	rs72730932	C	A	-0.09	0.018	6.89e-07	-0.001	0.016	0.93	0.00197	25.8
Family XIIIAD (3011 group)	rs739451	C	T	0.065	0.015	7.88e-06	-0.009	0.011	0.42	0.00136	19.39
Family XIIIAD (3011 group)	rs9276029	A	G	-0.081	0.019	8.93e-06	0.017	0.012	0.14	0.00141	19.1
Family XIIIAD (3011 group)	rs9837139	A	G	0.108	0.024	8.71e-06	0.009	0.017	0.57	0.00148	19.99
Family XIII (UCG001)	rs112362903	A	G	-0.149	0.033	7.88e-06	-0.03	0.026	0.26	0.00233	20
Family XIII (UCG001)	rs12049454	T	C	-0.065	0.013	1.17e-06	-0.006	0.01	0.55	0.00183	23.31
Family XIII (UCG001)	rs1426266	T	C	-0.067	0.014	1.25e-06	0.004	0.01	0.71	0.00184	23.55
Family XIII (UCG001)	rs3842897	G	A	-0.113	0.024	5.2e-06	-0.017	0.016	0.29	0.00173	21.53
Family XIII (UCG001)	rs62414802	C	T	-0.061	0.013	4.29e-06	0	0.011	0.99	0.00162	20.68
Family XIII (UCG001)	rs7119679	G	A	-0.081	0.017	3.52e-06	-0.016	0.011	0.15	0.00172	21.43
Family XIII (UCG001)	rs76463770	A	G	0.193	0.042	3.77e-06	-0.01	0.027	0.72	0.00373	21.16
Family XIII (UCG001)	rs8076666	A	G	0.089	0.02	8.02e-06	0	0.014	0.97	0.00163	20.03
Flavonifractor	rs114873521	C	T	-0.13	0.029	7.13e-06	0.01	0.018	0.59	0.00213	19.56
Flavonifractor	rs11811696	T	C	-0.116	0.024	2.07e-06	0.013	0.017	0.45	0.00226	23.19
Flavonifractor	rs12030302	A	G	-0.069	0.014	5.61e-07	0.006	0.009	0.51	0.00234	25.36
Flavonifractor	rs34066017	A	G	0.076	0.016	1.52e-06	-0.028	0.012	0.01	0.00213	22.88
Flavonifractor	rs4949766	T	C	-0.069	0.015	4.83e-06	0.001	0.011	0.95	0.0019	20.55
Flavonifractor	rs806808	T	C	0.067	0.014	1.18e-06	0.004	0.009	0.64	0.00221	23.88
Fusicatenibacter	rs10439674	A	G	-0.057	0.013	7.68e-06	-0.017	0.012	0.15	0.00111	19.37
Fusicatenibacter	rs167879	C	T	-0.066	0.015	5.87e-06	-0.002	0.013	0.87	0.00119	19.66
Fusicatenibacter	rs1864685	A	C	-0.049	0.011	4.96e-06	-0.004	0.009	0.71	0.0012	20.95
Fusicatenibacter	rs2025938	G	A	-0.097	0.021	2.99e-06	0.005	0.019	0.78	0.00142	22.17
Fusicatenibacter	rs206581	A	G	-0.057	0.013	8.96e-06	-0.014	0.011	0.21	0.00113	19.75
Fusicatenibacter	rs2132128	G	A	-0.077	0.016	1.08e-06	0.006	0.015	0.68	0.00133	23.18
Fusicatenibacter	rs3303	T	C	-0.095	0.02	3.94e-06	-0.03	0.019	0.11	0.00129	21.84
Fusicatenibacter	rs4378146	A	C	-0.062	0.013	7.2e-07	-0.004	0.011	0.71	0.00139	24.24
Fusicatenibacter	rs60254196	A	G	-0.049	0.011	5.47e-06	-0.005	0.009	0.63	0.00119	20.27
Fusicatenibacter	rs62187631	T	C	-0.071	0.016	4.55e-06	0.015	0.012	0.2	0.0012	19.91
Fusicatenibacter	rs62353480	A	G	-0.07	0.015	1.57e-06	0.005	0.012	0.71	0.00144	23.21
Fusicatenibacter	rs6515626	G	A	0.142	0.031	7.29e-06	-0.016	0.019	0.39	0.00261	20.39
Fusicatenibacter	rs704418	T	C	0.074	0.015	7.77e-07	-0.027	0.014	0.05	0.00144	23.94
Fusicatenibacter	rs7069626	T	C	0.051	0.011	5.42e-06	0.011	0.01	0.26	0.0012	20.89
Fusicatenibacter	rs73103914	A	G	-0.06	0.013	8.3e-06	0.007	0.013	0.61	0.00113	19.74
Fusicatenibacter	rs792108	T	C	-0.051	0.011	8.5e-06	-0.004	0.009	0.67	0.00117	19.94
Fusicatenibacter	rs8028026	A	G	-0.079	0.018	8.06e-06	0.03	0.016	0.06	0.00116	19.26
Fusicatenibacter	rs8063430	T	C	-0.104	0.022	4.93e-06	0.026	0.021	0.21	0.00141	21.92
Fusicatenibacter	rs9905659	G	A	-0.062	0.014	7.31e-06	0.012	0.012	0.34	0.00117	20.35
Gordonibacter	rs13412653	A	C	0.108	0.024	8.61e-06	0.009	0.01	0.36	0.0054	20.23
Gordonibacter	rs16955299	G	A	-0.196	0.043	6.37e-06	0.002	0.016	0.9	0.00571	20.53
Gordonibacter	rs322296	G	A	0.179	0.038	4.02e-06	-0.009	0.018	0.61	0.0062	22.44
Gordonibacter	rs35042269	C	A	-0.18	0.04	8.11e-06	0.002	0.015	0.92	0.00553	19.99
Gordonibacter	rs3765837	T	G	-0.191	0.043	7.17e-06	0.004	0.018	0.83	0.00541	19.35
Gordonibacter	rs4596722	A	G	0.103	0.023	9.06e-06	0	0.009	0.98	0.00528	19.75
Gordonibacter	rs71545975	A	G	-0.154	0.034	7.04e-06	-0.017	0.012	0.17	0.00577	20.64
Gordonibacter	rs72714787	C	A	0.181	0.038	1.43e-06	0.017	0.014	0.23	0.00618	23.14
Gordonibacter	rs72939513	A	G	-0.214	0.049	7.98e-06	-0.014	0.021	0.5	0.00551	19.03
Gordonibacter	rs7294633	C	T	0.129	0.025	3.44e-07	-0.005	0.01	0.61	0.00707	26.5
Gordonibacter	rs768830	G	A	0.15	0.033	7.76e-06	0	0.013	0.99	0.0054	20.21
Haemophilus	rs10781340	G	A	0.095	0.02	4.32e-06	-0.03	0.014	0.03	0.00241	21.8
Haemophilus	rs111582866	G	A	-0.124	0.026	1.27e-06	-0.025	0.016	0.14	0.00272	22.81
Haemophilus	rs35509	G	A	0.128	0.027	2.01e-06	0.009	0.023	0.69	0.00269	22.77
Haemophilus	rs4822728	T	C	0.071	0.015	3.48e-06	0.015	0.009	0.12	0.00238	21.74
Haemophilus	rs76022354	C	T	0.245	0.051	1.83e-06	0.017	0.021	0.43	0.00643	23.42
Haemophilus	rs78909003	T	C	-0.246	0.05	1.67e-06	0.009	0.02	0.65	0.00667	23.88
Haemophilus	rs9328464	T	C	0.072	0.015	1.42e-06	-0.002	0.009	0.79	0.00258	23.61
Haemophilus	rs9382510	C	T	-0.094	0.017	7.12e-08	0	0.011	0.98	0.00321	29.34
Haemophilus	rs9895850	T	C	-0.193	0.042	2.14e-06	-0.005	0.023	0.83	0.00465	21.44
Holdemanella	rs12513188	G	A	0.09	0.02	4.65e-06	-0.016	0.01	0.13	0.00277	21.43
Holdemanella	rs17586763	T	C	-0.227	0.051	7.72e-06	-0.015	0.021	0.48	0.00517	19.85
Holdemanella	rs1926302	G	A	-0.108	0.023	7.5e-06	-0.008	0.011	0.48	0.00282	21.77
Holdemanella	rs34187114	C	A	-0.105	0.023	5.13e-06	-0.018	0.015	0.22	0.00277	21.38
Holdemanella	rs35228298	G	A	0.093	0.02	7.3e-06	0.002	0.013	0.86	0.00284	21.23
Holdemanella	rs4541991	T	C	-0.093	0.019	2.1e-06	-0.003	0.01	0.74	0.00296	22.75
Holdemanella	rs607782	T	C	-0.085	0.017	7.19e-07	0.004	0.01	0.71	0.00328	24.52
Holdemanella	rs62113381	T	C	-0.105	0.023	5.54e-06	-0.025	0.014	0.08	0.00282	20.65
Holdemanella	rs73011279	T	C	-0.096	0.02	1.36e-06	0.007	0.011	0.55	0.00311	23.27
Holdemanella	rs75764681	T	C	-0.283	0.06	1.94e-06	-0.03	0.023	0.18	0.00738	22.34
Holdemanella	rs8113760	G	A	0.079	0.017	4.62e-06	0.016	0.01	0.1	0.00278	20.76
Holdemania	rs10885477	T	C	-0.135	0.03	8.6e-06	-0.005	0.021	0.82	0.0023	20.04
Holdemania	rs11080063	G	A	-0.067	0.015	6.67e-06	0.004	0.009	0.65	0.00216	19.71
Holdemania	rs111745969	A	G	0.121	0.027	3.71e-06	-0.016	0.014	0.23	0.0025	20.62
Holdemania	rs113593397	A	G	-0.129	0.028	9.36e-06	-0.027	0.016	0.08	0.0025	20.83
Holdemania	rs116500994	G	T	-0.138	0.029	2.34e-06	0.004	0.022	0.85	0.0026	21.98
Holdemania	rs12701617	A	G	-0.066	0.015	9.52e-06	0.001	0.009	0.95	0.00214	19.55
Holdemania	rs1867876	T	C	0.084	0.016	2.74e-07	-0.002	0.01	0.85	0.00296	27.01
Holdemania	rs4146507	C	T	0.079	0.018	7.23e-06	-0.02	0.011	0.06	0.00221	20.17
Holdemania	rs73139538	G	A	-0.149	0.033	7.77e-06	0.029	0.028	0.29	0.00254	20.59
Holdemania	rs77293403	A	G	0.165	0.034	1.77e-06	-0.017	0.025	0.49	0.00305	23.18
Holdemania	rs80149660	C	T	-0.233	0.052	6.04e-06	-0.003	0.023	0.89	0.0061	20.14
Holdemania	rs9500080	C	T	0.093	0.018	4.09e-07	0.008	0.012	0.49	0.00294	26.84
Holdemania	rs9529719	T	C	0.074	0.016	5.97e-06	0.006	0.01	0.58	0.00233	21.28
Holdemania	rs967319	T	C	0.079	0.018	8.38e-06	-0.017	0.011	0.12	0.00218	19.91
Howardella	rs10048062	C	T	-0.147	0.034	8.59e-06	-0.021	0.016	0.2	0.00502	19.17
Howardella	rs12452946	A	G	-0.106	0.023	3.8e-06	-0.01	0.009	0.28	0.00559	21.37
Howardella	rs1484873	A	G	-0.228	0.046	2.56e-06	0.002	0.013	0.89	0.00666	24.18
Howardella	rs17167098	G	A	-0.169	0.035	1.12e-06	-0.014	0.013	0.29	0.00641	23.14
Howardella	rs2154047	C	A	-0.193	0.042	9.97e-06	-0.009	0.016	0.57	0.00577	21.01
Howardella	rs36081916	T	C	-0.181	0.04	4.7e-06	-0.005	0.017	0.78	0.00625	20.22
Howardella	rs3791893	A	G	0.147	0.034	9.5e-06	0.012	0.013	0.37	0.0049	18.68
Howardella	rs609430	T	G	-0.112	0.024	3.34e-06	0.025	0.01	0.01	0.00574	21.92
Howardella	rs672217	G	A	0.164	0.035	3.52e-06	-0.02	0.012	0.09	0.00605	22
Hungatella	rs10044993	C	A	0.14	0.032	8.07e-06	0.026	0.017	0.12	0.00459	19.41
Hungatella	rs13128780	T	C	-0.15	0.031	1.75e-06	0.011	0.012	0.34	0.0057	22.91
Hungatella	rs13249325	T	G	-0.1	0.023	9.69e-06	-0.011	0.009	0.23	0.00464	19.61
Hungatella	rs17092615	G	A	0.152	0.034	7.38e-06	-0.01	0.014	0.46	0.00504	20.3
Hungatella	rs72759041	G	T	-0.126	0.028	3.86e-06	-0.016	0.011	0.17	0.00507	19.94
Intestinibacter	rs10805326	G	A	0.078	0.014	3.55e-08	0.001	0.01	0.91	0.0025	30.8
Intestinibacter	rs11109097	C	T	0.062	0.014	5.49e-06	0.001	0.009	0.87	0.00171	20.3
Intestinibacter	rs118030283	G	A	-0.152	0.032	2.67e-06	-0.02	0.022	0.37	0.00247	21.9
Intestinibacter	rs16938435	T	C	-0.112	0.024	1.8e-06	-0.003	0.016	0.87	0.00184	22.71
Intestinibacter	rs2098844	C	T	-0.058	0.013	6.79e-06	0	0.01	0.99	0.00163	20.07
Intestinibacter	rs2702387	A	G	0.061	0.013	4.26e-06	-0.008	0.009	0.42	0.00172	21.21
Intestinibacter	rs4327025	G	A	-0.081	0.015	1.64e-07	0.016	0.012	0.17	0.00223	27.55
Intestinibacter	rs447950	A	G	0.063	0.014	5.64e-06	-0.006	0.01	0.51	0.00172	21.14
Intestinibacter	rs478972	T	C	-0.143	0.03	1.82e-06	-0.007	0.016	0.66	0.00223	23.06
Intestinibacter	rs6062862	A	G	0.092	0.02	6.68e-06	0.017	0.017	0.3	0.00167	20.41
Intestinibacter	rs62430350	T	C	0.151	0.035	6.84e-06	-0.017	0.025	0.5	0.00241	18.48
Intestinibacter	rs68093214	C	T	0.066	0.015	9.26e-06	-0.022	0.011	0.04	0.00164	19.52
Intestinibacter	rs6875660	C	T	0.089	0.019	3.06e-06	0.018	0.019	0.37	0.00171	21.09
Intestinibacter	rs893394	G	A	0.058	0.013	7.85e-06	-0.007	0.009	0.43	0.00167	19.91
Intestinibacter	rs9348442	C	T	0.099	0.022	6.26e-06	0.004	0.014	0.79	0.00162	19.99
Intestinimonas	rs10262702	T	C	0.092	0.019	2.06e-06	0.003	0.014	0.81	0.00188	22.19
Intestinimonas	rs11258178	A	G	0.066	0.013	6.98e-07	-0.002	0.009	0.85	0.00206	24.26
Intestinimonas	rs11928843	G	A	-0.061	0.013	4.21e-06	-0.003	0.009	0.76	0.00179	21.16
Intestinimonas	rs12226153	A	G	-0.151	0.031	5.12e-07	0.069	0.04	0.08	0.00268	24.25
Intestinimonas	rs17067892	C	T	0.107	0.025	6.38e-06	0.05	0.016	0	0.00159	18.38
Intestinimonas	rs1859797	G	A	0.06	0.013	4.12e-06	0.003	0.009	0.77	0.00178	20.98
Intestinimonas	rs2276760	A	G	-0.069	0.015	7.84e-06	0.005	0.011	0.64	0.00167	20.18
Intestinimonas	rs2731794	C	T	0.121	0.026	1.92e-06	-0.02	0.025	0.43	0.00198	21.94
Intestinimonas	rs2930225	G	T	0.073	0.015	1.35e-06	0.005	0.011	0.66	0.00189	22.75
Intestinimonas	rs4113676	A	C	-0.219	0.049	7.42e-06	-0.018	0.041	0.66	0.00623	19.87
Intestinimonas	rs4784055	T	C	-0.175	0.039	8.72e-07	0.025	0.021	0.24	0.00642	20.63
Intestinimonas	rs62240188	G	A	0.13	0.027	2.2e-06	0.021	0.016	0.18	0.00231	23.7
Intestinimonas	rs6934519	C	T	0.069	0.015	8.57e-06	0.014	0.011	0.17	0.00173	20.98
Intestinimonas	rs716604	A	G	0.082	0.017	8.57e-07	-0.007	0.011	0.55	0.002	24.29
Intestinimonas	rs7170984	T	C	-0.066	0.014	2.98e-06	-0.007	0.01	0.49	0.0018	21.86
Intestinimonas	rs72982915	C	T	0.183	0.04	4.91e-06	-0.024	0.02	0.23	0.00369	20.68
Lachnoclostridium	rs1031599	G	T	-0.079	0.018	6.31e-06	-0.028	0.019	0.14	0.00115	20.04
Lachnoclostridium	rs12566975	T	C	-0.047	0.011	9.57e-06	0.004	0.009	0.69	0.00109	19.58
Lachnoclostridium	rs1528479	G	A	-0.05	0.011	9.64e-06	0.001	0.01	0.9	0.00113	19.78
Lachnoclostridium	rs1997204	T	C	-0.108	0.024	5.97e-06	-0.021	0.023	0.36	0.00141	19.94
Lachnoclostridium	rs2385421	A	G	0.075	0.018	7.14e-06	-0.014	0.014	0.33	0.000951	17.05
Lachnoclostridium	rs3821998	C	A	-0.086	0.019	6.72e-06	0.006	0.015	0.68	0.00112	20.14
Lachnoclostridium	rs4738679	G	A	-0.052	0.011	4.42e-06	0	0.01	1	0.00116	20.81
Lachnoclostridium	rs6112314	A	C	-0.056	0.011	2.43e-07	0.005	0.01	0.6	0.00151	26.96
Lachnoclostridium	rs615997	T	C	0.051	0.011	2.03e-06	0.003	0.009	0.74	0.00129	23.09
Lachnoclostridium	rs62285313	A	G	0.086	0.018	1.58e-06	-0.012	0.016	0.43	0.00133	22.66
Lachnoclostridium	rs72829893	G	T	0.117	0.027	5.58e-06	-0.038	0.015	0.01	0.00155	19.2
Lachnoclostridium	rs78068103	A	G	0.089	0.019	3.67e-06	0.002	0.015	0.9	0.00119	20.81
Lachnoclostridium	rs789029	C	T	-0.064	0.014	3.75e-06	-0.011	0.013	0.4	0.0012	21.6
Lachnospira	rs13157098	A	G	-0.077	0.016	5.99e-07	0.003	0.013	0.81	0.00153	24.46
Lachnospira	rs159484	G	A	0.079	0.018	6.68e-06	-0.031	0.018	0.08	0.00122	20.16
Lachnospira	rs2520509	A	G	0.052	0.012	7.42e-06	0	0.01	0.99	0.00122	20.1
Lachnospira	rs4686798	T	C	0.053	0.011	2.74e-06	0.031	0.01	0	0.00132	21.86
Lachnospira	rs4923324	G	A	-0.062	0.013	2.44e-06	0.013	0.013	0.32	0.0013	21.42
Lachnospira	rs56791201	T	C	0.052	0.011	2.93e-06	-0.013	0.01	0.19	0.00133	21.92
Lachnospiraceae (FCS020 group)	rs10093861	G	A	-0.057	0.012	3.06e-06	-0.016	0.009	0.1	0.0016	22.05
Lachnospiraceae (FCS020 group)	rs1254846	G	A	0.106	0.023	5.6e-06	0.009	0.013	0.52	0.00157	20.77
Lachnospiraceae (FCS020 group)	rs1363769	T	C	-0.201	0.045	1.58e-06	0	0.026	0.99	0.00558	19.93
Lachnospiraceae (FCS020 group)	rs2322265	C	T	-0.067	0.014	5.21e-06	0.008	0.011	0.44	0.00161	22.15
Lachnospiraceae (FCS020 group)	rs2862811	T	C	0.056	0.012	3.92e-06	0.039	0.01	0	0.00156	21.54
Lachnospiraceae (FCS020 group)	rs35035870	T	C	-0.191	0.041	2.62e-06	0.003	0.024	0.89	0.00374	21.16
Lachnospiraceae (FCS020 group)	rs3999074	G	T	-0.055	0.012	6.55e-06	0.009	0.009	0.32	0.00148	20.42
Lachnospiraceae (FCS020 group)	rs4452603	T	G	0.06	0.014	8.98e-06	0.014	0.011	0.18	0.00146	19.75
Lachnospiraceae (FCS020 group)	rs62140927	C	T	0.061	0.013	2.38e-06	0.004	0.01	0.69	0.00159	21.93
Lachnospiraceae (FCS020 group)	rs7249113	G	A	0.068	0.013	3.72e-07	-0.011	0.01	0.27	0.00191	25.91
Lachnospiraceae (FCS020 group)	rs72793667	A	G	-0.117	0.025	1.63e-06	0.028	0.024	0.24	0.00181	22.47
Lachnospiraceae (FCS020 group)	rs9308097	A	G	0.055	0.012	7.47e-06	0.017	0.009	0.07	0.00148	20.06
Lachnospiraceae (NC2004 group)	rs9788306	C	T	-0.063	0.013	1.39e-06	0.001	0.01	0.92	0.00167	23.07
Lachnospiraceae (NC2004 group)	rs117467633	T	C	-0.17	0.038	9.13e-06	0.015	0.024	0.53	0.00385	19.61
Lachnospiraceae (NC2004 group)	rs12127733	G	A	0.115	0.025	3.11e-06	-0.003	0.012	0.8	0.00351	21.92
Lachnospiraceae (NC2004 group)	rs12208226	C	A	-0.155	0.034	9.75e-06	0.011	0.015	0.45	0.00366	20.67
Lachnospiraceae (NC2004 group)	rs12863463	G	A	-0.156	0.035	6.04e-06	-0.018	0.017	0.31	0.0037	20.5
Lachnospiraceae (NC2004 group)	rs17067076	G	A	-0.155	0.035	5.61e-06	-0.014	0.015	0.34	0.00431	19.28
Lachnospiraceae (NC2004 group)	rs1928659	T	C	0.103	0.023	6.17e-06	-0.015	0.012	0.2	0.0037	20.5
Lachnospiraceae (NC2004 group)	rs1929743	T	C	0.084	0.019	9.06e-06	-0.001	0.01	0.89	0.00305	19.35
Lachnospiraceae (NC2004 group)	rs3756315	A	G	-0.088	0.019	3.33e-06	0	0.01	0.99	0.00346	21.99
Lachnospiraceae (NC2004 group)	rs6116753	G	A	0.099	0.021	2.92e-06	-0.019	0.012	0.12	0.00359	22.62
Lachnospiraceae (ND3007 group)	rs2861203	G	A	0.057	0.013	7.37e-06	0.023	0.01	0.02	0.00132	20.22
Lachnospiraceae (ND3007 group)	rs72776675	T	C	-0.065	0.015	8.72e-06	-0.004	0.012	0.77	0.00125	19.12
Lachnospiraceae (ND3007 group)	rs9932954	A	G	-0.056	0.012	1.25e-06	-0.013	0.01	0.18	0.00154	23.47
Lachnospiraceae (NK4A136 group)	rs10952110	G	T	0.049	0.011	9.08e-06	-0.007	0.009	0.45	0.00118	19.8
Lachnospiraceae (NK4A136 group)	rs11263806	A	G	-0.052	0.012	5.07e-06	-0.011	0.01	0.28	0.00117	20.19
Lachnospiraceae (NK4A136 group)	rs12611395	A	G	-0.09	0.02	5.83e-06	0.006	0.015	0.67	0.00124	20.44
Lachnospiraceae (NK4A136 group)	rs160061	A	G	0.051	0.011	2.12e-06	-0.009	0.009	0.31	0.00131	22.6
Lachnospiraceae (NK4A136 group)	rs28540839	A	C	0.051	0.011	9.34e-06	-0.015	0.009	0.1	0.00126	21.12
Lachnospiraceae (NK4A136 group)	rs2880566	T	C	0.06	0.013	5.61e-06	0.002	0.013	0.87	0.00115	19.82
Lachnospiraceae (NK4A136 group)	rs4955932	T	C	-0.049	0.011	7.05e-06	-0.016	0.01	0.1	0.00117	20.25
Lachnospiraceae (NK4A136 group)	rs59805249	T	C	0.094	0.021	9.45e-06	-0.019	0.016	0.23	0.00133	20.26
Lachnospiraceae (NK4A136 group)	rs68104925	T	C	-0.055	0.012	2.37e-06	0.008	0.01	0.43	0.00131	22.65
Lachnospiraceae (NK4A136 group)	rs7073658	T	G	-0.05	0.011	5.27e-06	-0.004	0.009	0.68	0.0012	20.75
Lachnospiraceae (NK4A136 group)	rs73044693	A	G	-0.108	0.023	3.57e-06	0.006	0.018	0.74	0.00171	21.9
Lachnospiraceae (NK4A136 group)	rs7616165	G	T	-0.231	0.048	2.77e-06	0.012	0.029	0.67	0.00552	22.74
Lachnospiraceae (NK4A136 group)	rs76193507	A	G	-0.23	0.05	2.93e-06	-0.014	0.016	0.41	0.00587	21.13
Lachnospiraceae (NK4A136 group)	rs7832116	A	G	-0.071	0.015	3.57e-06	0.031	0.014	0.03	0.00129	22.2
Lachnospiraceae (NK4A136 group)	rs954878	A	G	-0.052	0.011	1.78e-06	-0.005	0.01	0.6	0.00132	22.78
Lachnospiraceae (UCG001)	rs12131224	C	T	0.117	0.026	7.4e-06	0.018	0.015	0.24	0.00211	20.42
Lachnospiraceae (UCG001)	rs2050911	G	A	0.075	0.015	1.11e-06	-0.026	0.01	0.01	0.00234	23.83
Lachnospiraceae (UCG001)	rs2371284	T	C	-0.076	0.017	7.56e-06	0.013	0.011	0.25	0.00201	20.06
Lachnospiraceae (UCG001)	rs437876	T	C	0.078	0.014	7.17e-08	0.014	0.01	0.16	0.00289	29.38
Lachnospiraceae (UCG001)	rs4981345	T	C	-0.068	0.015	6.09e-06	-0.011	0.01	0.28	0.00208	20.72
Lachnospiraceae (UCG001)	rs573933	T	C	-0.108	0.023	3.11e-06	-0.006	0.015	0.68	0.00212	21.57
Lachnospiraceae (UCG001)	rs62496417	T	G	-0.075	0.017	5.88e-06	0.008	0.011	0.46	0.00201	20.41
Lachnospiraceae (UCG001)	rs7341608	T	C	-0.078	0.018	9.48e-06	-0.008	0.014	0.57	0.00196	19.51
Lachnospiraceae (UCG001)	rs74034332	G	A	0.168	0.038	3.33e-06	0.016	0.019	0.41	0.0032	19.29
Lachnospiraceae (UCG001)	rs78848836	A	G	-0.119	0.026	3.38e-06	-0.022	0.015	0.15	0.0022	20.94
Lachnospiraceae (UCG001)	rs8104225	A	G	0.089	0.02	8.04e-06	-0.003	0.011	0.79	0.00205	20.37
Lachnospiraceae (UCG001)	rs9403580	C	T	0.108	0.023	3.47e-06	-0.032	0.014	0.02	0.00218	22.01
Lachnospiraceae (UCG001)	rs985416	C	T	0.097	0.018	1.46e-07	0.002	0.012	0.88	0.00286	28.48
Lachnospiraceae (UCG004)	rs11128180	A	G	0.065	0.014	4.52e-06	0.01	0.011	0.35	0.00148	21.4
Lachnospiraceae (UCG004)	rs12072562	T	C	0.133	0.03	7.07e-06	0.004	0.024	0.88	0.00209	19.23
Lachnospiraceae (UCG004)	rs12673420	G	A	0.055	0.012	2.98e-06	0.014	0.009	0.14	0.00151	21.93
Lachnospiraceae (UCG004)	rs12747809	G	A	-0.062	0.013	8.65e-07	-0.006	0.01	0.59	0.00169	24.49
Lachnospiraceae (UCG004)	rs12894272	A	G	0.058	0.013	4.34e-06	-0.001	0.01	0.93	0.00148	21.44
Lachnospiraceae (UCG004)	rs233486	A	G	-0.08	0.018	6.28e-06	-0.006	0.013	0.67	0.00147	20.23
Lachnospiraceae (UCG004)	rs2444793	C	T	-0.054	0.012	4.77e-06	0.018	0.01	0.05	0.00145	21.06
Lachnospiraceae (UCG004)	rs2726805	A	G	0.055	0.012	6.3e-06	-0.012	0.009	0.19	0.00142	20.59
Lachnospiraceae (UCG004)	rs2882478	G	A	-0.058	0.012	1.21e-06	0.001	0.009	0.88	0.00164	23.78
Lachnospiraceae (UCG004)	rs35182105	A	G	-0.11	0.024	4.87e-06	-0.028	0.021	0.18	0.00156	20.52
Lachnospiraceae (UCG004)	rs62256516	G	A	0.059	0.013	9.85e-06	0.001	0.011	0.95	0.00143	20.07
Lachnospiraceae (UCG004)	rs6656451	C	T	-0.054	0.012	5.57e-06	-0.028	0.009	0	0.00143	20.7
Lachnospiraceae (UCG004)	rs7629954	A	G	0.108	0.024	5.77e-06	-0.01	0.022	0.67	0.00165	20.72
Lachnospiraceae (UCG008)	rs10741777	T	C	-0.097	0.019	7.69e-07	-0.007	0.01	0.47	0.00355	24.99
Lachnospiraceae (UCG008)	rs10751237	A	C	-0.082	0.017	3.17e-06	0	0.01	1	0.00319	22.15
Lachnospiraceae (UCG008)	rs10793103	C	T	0.097	0.018	9.35e-08	-0.004	0.009	0.66	0.0041	28.89
Lachnospiraceae (UCG008)	rs10801803	G	A	-0.117	0.024	1.4e-06	0.012	0.013	0.35	0.00329	23.18
Lachnospiraceae (UCG008)	rs11236216	T	C	0.084	0.018	2.35e-06	-0.003	0.009	0.77	0.00324	22.51
Lachnospiraceae (UCG008)	rs13024781	T	C	-0.08	0.017	2.29e-06	-0.001	0.009	0.88	0.00318	22.38
Lachnospiraceae (UCG008)	rs57091572	A	G	-0.11	0.024	2.86e-06	-0.014	0.014	0.32	0.00315	21.94
Lachnospiraceae (UCG008)	rs61944774	A	G	0.18	0.039	6.34e-06	0.023	0.021	0.28	0.00346	20.86
Lachnospiraceae (UCG008)	rs62277846	C	T	0.102	0.021	1.59e-06	-0.013	0.012	0.29	0.0033	23.21
Lachnospiraceae (UCG008)	rs67078837	T	C	-0.085	0.017	7.68e-07	-0.006	0.009	0.52	0.00349	24.56
Lachnospiraceae (UCG008)	rs75356640	G	A	0.137	0.03	9.83e-06	0.027	0.014	0.06	0.00315	20.28
Lachnospiraceae (UCG008)	rs955844	A	C	0.112	0.023	1.81e-06	0.033	0.013	0.01	0.0035	24.08
Lachnospiraceae (UCG010)	rs10414815	T	C	0.105	0.023	4.24e-06	-0.023	0.022	0.3	0.00178	20.61
Lachnospiraceae (UCG010)	rs11192447	A	G	0.127	0.024	4.69e-07	0.006	0.021	0.76	0.00213	27.04
Lachnospiraceae (UCG010)	rs12346653	C	T	0.066	0.014	2.7e-06	0.001	0.011	0.93	0.00173	22.21
Lachnospiraceae (UCG010)	rs17730011	G	A	-0.07	0.016	7.85e-06	-0.005	0.011	0.63	0.00151	20
Lachnospiraceae (UCG010)	rs2833528	C	T	-0.056	0.013	9.92e-06	0.001	0.01	0.91	0.00146	19.36
Lachnospiraceae (UCG010)	rs336138	G	T	0.078	0.017	7.48e-06	0	0.015	0.99	0.00155	20.57
Lachnospiraceae (UCG010)	rs4576377	A	C	-0.057	0.013	7.63e-06	-0.011	0.01	0.26	0.00153	20.27
Lachnospiraceae (UCG010)	rs72894957	G	A	0.222	0.049	5.68e-06	-0.024	0.031	0.45	0.00481	20.88
Lachnospiraceae (UCG010)	rs74315802	G	T	0.087	0.018	3.19e-06	-0.018	0.012	0.15	0.00175	22.34
Lachnospiraceae (UCG010)	rs9981767	A	C	0.066	0.013	9.96e-07	0	0.011	1	0.00192	24.63
Lactobacillus	rs12693845	C	T	-0.081	0.018	8.96e-06	0.001	0.01	0.94	0.00295	20.61
Lactobacillus	rs1530559	G	A	0.08	0.018	4.93e-06	-0.016	0.009	0.09	0.00305	20.35
Lactobacillus	rs16861661	G	A	-0.183	0.038	1.28e-06	-0.017	0.019	0.36	0.00431	23.05
Lactobacillus	rs62314653	C	A	0.188	0.039	2.24e-06	-0.003	0.02	0.89	0.00379	22.63
Lactobacillus	rs7399658	G	A	-0.107	0.022	3.12e-06	0.004	0.012	0.71	0.00351	23.31
Lactobacillus	rs768253	T	G	-0.079	0.017	4.25e-06	-0.002	0.009	0.81	0.00304	21.25
Lactobacillus	rs77478751	A	G	-0.22	0.048	7.33e-06	0.02	0.014	0.16	0.00579	21.36
Lactobacillus	rs921925	A	C	0.099	0.02	9.72e-07	0	0.011	0.98	0.00337	23.49
Lactococcus	rs10417872	T	G	0.118	0.025	1.29e-06	0.002	0.01	0.81	0.00571	23.28
Lactococcus	rs123059	T	C	-0.137	0.027	1.27e-06	-0.004	0.011	0.72	0.00654	24.77
Lactococcus	rs12621813	G	A	0.108	0.024	6.61e-06	0.025	0.011	0.02	0.00501	20.41
Lactococcus	rs17168302	G	A	0.192	0.042	6.29e-06	0.002	0.015	0.88	0.00505	20.4
Lactococcus	rs2293361	C	T	-0.199	0.043	1.4e-06	0.025	0.021	0.22	0.00561	21.37
Lactococcus	rs4766997	C	T	0.115	0.024	2.06e-06	-0.007	0.009	0.43	0.00567	23.11
Lactococcus	rs55910161	C	T	0.146	0.031	2.36e-06	-0.021	0.015	0.16	0.00588	22.69
Lactococcus	rs6674304	C	T	0.201	0.044	6.18e-06	-0.031	0.024	0.2	0.0053	20.62
Marvinbryantia	rs11620597	T	C	0.119	0.027	7.8e-06	0	0.03	0.99	0.00175	19.34
Marvinbryantia	rs1187983	C	T	-0.094	0.019	2.02e-06	0.001	0.015	0.97	0.00197	23.45
Marvinbryantia	rs146541147	G	A	0.119	0.027	6.86e-06	-0.015	0.026	0.57	0.00182	19.6
Marvinbryantia	rs2724813	A	G	-0.084	0.017	6.28e-07	0.002	0.011	0.84	0.00216	25.18
Marvinbryantia	rs2842896	C	T	-0.065	0.013	7.25e-07	0.007	0.009	0.43	0.00209	24.52
Marvinbryantia	rs2863363	A	G	0.063	0.014	3.11e-06	0.046	0.011	0	0.00181	21.69
Marvinbryantia	rs3125832	A	C	0.068	0.015	5.03e-06	0.001	0.011	0.91	0.00175	20.48
Marvinbryantia	rs3991048	G	T	0.059	0.013	7.09e-06	0.003	0.01	0.76	0.00167	19.92
Marvinbryantia	rs61884471	G	A	0.124	0.025	1.01e-06	0.012	0.015	0.41	0.00217	25.08
Marvinbryantia	rs72948274	A	C	-0.126	0.027	3.26e-06	-0.032	0.019	0.09	0.00186	21.55
Marvinbryantia	rs8006832	G	T	-0.095	0.022	6.58e-06	-0.024	0.016	0.13	0.00169	19.32
Methanobrevibacter	rs10202904	T	G	-0.113	0.024	3.09e-06	0.008	0.009	0.39	0.00617	22.26
Methanobrevibacter	rs1334944	T	C	0.115	0.026	7.61e-06	0.009	0.01	0.36	0.00564	20.33
Methanobrevibacter	rs4802933	A	G	-0.136	0.031	9.74e-06	0.026	0.011	0.02	0.00537	19.37
Methanobrevibacter	rs6776814	T	C	-0.189	0.042	8.05e-06	-0.037	0.033	0.26	0.00613	20.25
Methanobrevibacter	rs76029318	T	C	0.223	0.045	1.08e-06	0.015	0.019	0.45	0.00705	24.06
Methanobrevibacter	rs894996	C	A	0.214	0.046	3.82e-06	0.009	0.018	0.61	0.0063	22.06
Odoribacter	rs10093869	A	G	-0.058	0.013	3.67e-06	-0.018	0.009	0.06	0.00149	21.23
Odoribacter	rs10423795	C	T	0.055	0.012	6.58e-06	0.043	0.01	0	0.00146	20.66
Odoribacter	rs28417404	A	G	-0.073	0.016	3.68e-06	0.01	0.016	0.53	0.00138	20.29
Odoribacter	rs4793970	A	G	-0.058	0.013	6.03e-06	-0.002	0.01	0.87	0.00135	19.91
Odoribacter	rs6856150	G	A	0.088	0.019	6.06e-06	-0.017	0.014	0.23	0.00141	20.63
Odoribacter	rs74553962	T	G	0.121	0.026	9.49e-06	-0.003	0.018	0.85	0.00179	21.15
Odoribacter	rs77779484	G	A	-0.133	0.027	6.56e-07	0.038	0.02	0.05	0.00207	24.71
Olsenella	rs1035588	A	G	-0.108	0.024	4.86e-06	-0.023	0.01	0.02	0.00555	20.85
Olsenella	rs17148768	G	A	0.14	0.03	2.2e-06	-0.002	0.012	0.88	0.00615	22.57
Olsenella	rs2759329	G	A	-0.111	0.024	3.43e-06	0.003	0.01	0.79	0.00584	21.95
Olsenella	rs35225860	A	G	-0.224	0.048	3.87e-06	-0.017	0.024	0.48	0.00588	21.49
Olsenella	rs61090148	A	G	-0.105	0.023	6.44e-06	0.008	0.009	0.4	0.00546	20.51
Olsenella	rs62112538	C	T	-0.199	0.041	1.19e-06	-0.011	0.015	0.46	0.00657	24.01
Olsenella	rs72691585	C	A	-0.249	0.052	2.95e-06	0.01	0.014	0.47	0.00738	22.87
Olsenella	rs7540303	C	T	0.108	0.024	5.32e-06	0.003	0.01	0.73	0.00556	20.89
Olsenella	rs8066522	G	A	-0.107	0.024	9.7e-06	0.011	0.01	0.25	0.00523	19.64
Olsenella	rs9460691	C	A	0.12	0.027	7.28e-06	-0.023	0.012	0.06	0.00531	19.94
Oscillibacter	rs11627628	T	C	0.144	0.029	1.01e-06	0.005	0.018	0.76	0.00289	24.61
Oscillibacter	rs11990279	T	C	-0.082	0.018	4.94e-06	-0.014	0.012	0.23	0.00244	20.9
Oscillibacter	rs12649930	T	G	0.122	0.026	4.09e-06	0.031	0.015	0.05	0.00249	21.94
Oscillibacter	rs133832	A	C	-0.08	0.016	1.15e-06	-0.024	0.01	0.02	0.00268	23.99
Oscillibacter	rs16866406	A	G	0.099	0.021	3.08e-06	-0.026	0.013	0.04	0.0025	22.43
Oscillibacter	rs16934185	A	G	-0.13	0.028	4.38e-06	0.001	0.015	0.94	0.00249	21.17
Oscillibacter	rs234108	A	G	0.075	0.015	9.16e-07	0.005	0.009	0.62	0.00277	24.12
Oscillibacter	rs36095275	C	T	-0.075	0.016	1.4e-06	-0.015	0.009	0.11	0.00264	23.01
Oscillibacter	rs4506202	A	G	-0.071	0.015	3.21e-06	-0.006	0.009	0.51	0.0025	21.83
Oscillibacter	rs61883564	A	G	-0.101	0.022	3.39e-06	-0.007	0.014	0.61	0.00235	21.03
Oscillibacter	rs75453768	G	T	0.122	0.027	5.35e-06	0.035	0.016	0.02	0.0025	20.67
Oscillibacter	rs761240	T	G	-0.177	0.039	2.04e-06	-0.035	0.022	0.11	0.00396	20.64
Oscillospira	rs9393920	A	G	-0.074	0.015	9.92e-07	0.013	0.01	0.18	0.00271	24.29
Oscillospira	rs12206468	G	A	-0.133	0.027	1.04e-06	0.01	0.017	0.55	0.00254	24.32
Oscillospira	rs12925026	T	C	0.136	0.031	9.31e-06	0.001	0.02	0.97	0.00238	19.53
Oscillospira	rs1954532	T	C	-0.083	0.018	2.27e-06	-0.027	0.012	0.02	0.00225	22.23
Oscillospira	rs2211563	C	A	0.082	0.018	9.12e-06	0.015	0.01	0.15	0.002	20.47
Oscillospira	rs28889936	A	C	0.114	0.025	3.37e-06	0.012	0.016	0.44	0.00208	20.35
Oscillospira	rs62422654	C	T	0.09	0.02	6.47e-06	-0.008	0.011	0.51	0.0021	20.57
Oscillospira	rs72866977	A	C	-0.131	0.028	5.63e-06	-0.027	0.017	0.12	0.00236	21.49
Oscillospira	rs751183	T	C	-0.077	0.017	6.85e-06	0.005	0.012	0.67	0.00205	20.22
Oscillospira	rs8076323	A	G	0.072	0.016	5.61e-06	0.003	0.01	0.79	0.00204	20.89
Oxalobacter	rs10464997	G	A	0.138	0.029	3.3e-06	0.012	0.012	0.33	0.00467	21.81
Oxalobacter	rs11108500	A	G	-0.199	0.043	3.74e-06	0.012	0.017	0.48	0.00502	21.71
Oxalobacter	rs111966731	T	C	0.213	0.047	7.3e-06	-0.019	0.017	0.25	0.00517	20.42
Oxalobacter	rs12002250	A	C	0.217	0.047	1.42e-06	0.022	0.023	0.34	0.00502	21.68
Oxalobacter	rs1569853	T	C	-0.138	0.03	3.65e-06	-0.024	0.014	0.09	0.00479	21.62
Oxalobacter	rs36057338	G	T	0.208	0.042	8.8e-07	0.043	0.026	0.1	0.0057	24.32
Oxalobacter	rs3862635	C	T	-0.172	0.039	9.19e-06	-0.03	0.016	0.06	0.00425	19.09
Oxalobacter	rs4428215	G	A	0.13	0.024	7.51e-08	0.003	0.011	0.78	0.00618	28.93
Oxalobacter	rs6000536	C	T	-0.131	0.025	2.06e-07	0	0.012	0.99	0.00569	26.64
Oxalobacter	rs6993398	G	A	0.127	0.028	7.13e-06	0.012	0.012	0.33	0.00445	20.81
Oxalobacter	rs736744	C	T	0.118	0.021	2.57e-08	-0.003	0.009	0.73	0.00664	31.14
Parabacteroides	rs115602804	G	A	0.103	0.022	1.93e-06	-0.026	0.015	0.09	0.0013	21.42
Parabacteroides	rs4236095	G	A	0.076	0.016	1.93e-06	0.001	0.015	0.96	0.00143	23.54
Parabacteroides	rs60884758	C	T	-0.07	0.014	5.71e-07	-0.011	0.012	0.37	0.00141	24.4
Paraprevotella	rs6657302	T	C	-0.105	0.023	9.76e-06	-0.021	0.019	0.27	0.0013	21.48
Paraprevotella	rs7298818	C	T	0.089	0.02	8.54e-06	0.003	0.015	0.85	0.00118	19.57
Paraprevotella	rs10842464	T	C	-0.076	0.017	6.6e-06	0.002	0.01	0.88	0.00268	19.3
Paraprevotella	rs140997932	T	C	-0.162	0.035	2.11e-06	-0.003	0.02	0.9	0.00339	21.02
Paraprevotella	rs145020347	A	G	-0.125	0.026	4.03e-06	0.006	0.013	0.65	0.00328	22.58
Paraprevotella	rs17109926	A	G	-0.099	0.022	6.75e-06	0.012	0.01	0.27	0.0029	20.9
Paraprevotella	rs17785622	A	G	0.248	0.052	1.93e-06	0.005	0.024	0.85	0.00676	22.39
Paraprevotella	rs2081023	A	G	-0.123	0.024	2.64e-07	0.027	0.013	0.04	0.00373	26.85
Paraprevotella	rs3008582	T	C	0.106	0.023	4.36e-06	0.005	0.012	0.66	0.00301	21.64
Paraprevotella	rs3801748	G	A	0.078	0.017	5.2e-06	0	0.01	0.99	0.00286	20.62
Paraprevotella	rs4756632	G	T	-0.139	0.029	3.82e-06	0.002	0.014	0.86	0.00319	22.96
Paraprevotella	rs4767113	C	T	0.088	0.018	2.14e-06	0.005	0.01	0.61	0.00333	23.05
Paraprevotella	rs7240324	T	G	-0.102	0.023	5.96e-06	-0.007	0.011	0.5	0.00294	20.32
Parasutterella	rs9602779	A	C	-0.107	0.022	6.93e-07	0.038	0.011	0	0.00326	23.46
Parasutterella	rs9900242	A	G	-0.085	0.018	1.14e-06	0.003	0.01	0.74	0.00342	23.7
Parasutterella	rs10899911	A	G	-0.072	0.015	1.15e-06	-0.022	0.011	0.04	0.00205	23.43
Parasutterella	rs11715853	G	A	-0.066	0.015	6.23e-06	0.016	0.01	0.12	0.0018	20.59
Parasutterella	rs2090816	A	C	0.084	0.018	2.9e-06	0.028	0.012	0.02	0.00197	22.49
Parasutterella	rs35055552	T	C	0.11	0.024	3.35e-06	-0.006	0.013	0.65	0.00217	21.65
Parasutterella	rs55877868	A	C	-0.104	0.023	2.87e-06	0.037	0.015	0.02	0.00198	20.97
Parasutterella	rs62273907	A	G	0.229	0.05	5.88e-06	-0.049	0.019	0.01	0.00562	20.87
Parasutterella	rs6809952	G	A	-0.068	0.015	8.13e-06	0.005	0.011	0.63	0.00186	20.61
Parasutterella	rs6828768	C	T	0.064	0.013	1.78e-06	0.003	0.009	0.73	0.00202	23.05
Parasutterella	rs7303158	C	T	0.065	0.013	1.33e-06	0.005	0.009	0.6	0.00203	23.21
Parasutterella	rs7311004	T	C	-0.062	0.014	5.92e-06	-0.01	0.009	0.31	0.0018	20.48
Parasutterella	rs7572229	G	A	0.066	0.013	6.32e-07	0.012	0.009	0.18	0.00219	24.93
Parasutterella	rs78383039	T	C	-0.146	0.03	1.57e-06	-0.039	0.024	0.1	0.00264	24.25
Parasutterella	rs8039785	T	G	0.062	0.013	3.62e-06	-0.006	0.009	0.51	0.0019	21.62
Parasutterella	rs823424	G	A	-0.071	0.016	4.95e-06	0.006	0.011	0.6	0.00181	20.66
Peptococcus	rs10031059	T	C	-0.121	0.023	1.24e-07	-0.015	0.011	0.18	0.00518	28.78
Peptococcus	rs11001941	G	A	-0.196	0.039	1.33e-06	-0.028	0.017	0.09	0.00442	24.87
Peptococcus	rs12069354	C	T	0.168	0.038	9.28e-06	0.006	0.019	0.76	0.00363	19.51
Peptococcus	rs2054133	G	A	0.09	0.019	2.14e-06	0.017	0.01	0.08	0.00398	22.61
Peptococcus	rs36121075	A	G	-0.141	0.031	6.99e-06	-0.031	0.012	0.01	0.00396	21.09
Peptococcus	rs413827	G	A	0.11	0.024	3.3e-06	-0.022	0.011	0.04	0.00391	21.54
Peptococcus	rs5770862	T	C	0.162	0.036	3.22e-06	-0.031	0.016	0.05	0.00378	20.62
Peptococcus	rs6918730	G	A	0.135	0.029	1.15e-06	-0.012	0.019	0.53	0.00384	21.81
Peptococcus	rs7033353	T	G	0.09	0.019	2.22e-06	0.014	0.009	0.13	0.00397	22.53
Peptococcus	rs72850165	T	C	-0.134	0.03	5.74e-06	-0.006	0.017	0.72	0.00354	19.99
Peptococcus	rs74592222	G	A	0.138	0.03	8.55e-06	-0.007	0.015	0.65	0.00388	20.73
Peptococcus	rs76697713	C	A	0.146	0.032	8.05e-06	0.003	0.019	0.87	0.00374	20.6
Peptococcus	rs77614201	T	C	-0.176	0.039	5.68e-06	-0.006	0.021	0.76	0.00385	20.59
Peptococcus	rs77681628	C	T	0.2	0.039	2.69e-07	-0.02	0.017	0.24	0.00549	26.74
Phascolarctobacterium	rs12618201	A	G	0.064	0.014	3.38e-06	-0.034	0.009	0	0.00194	21.56
Phascolarctobacterium	rs1264476	T	G	0.077	0.017	4.3e-06	-0.008	0.012	0.52	0.00192	21.36
Phascolarctobacterium	rs130483	A	G	0.066	0.014	6.79e-06	0.005	0.009	0.59	0.00187	20.81
Phascolarctobacterium	rs28525131	G	A	-0.119	0.027	8.23e-06	-0.002	0.022	0.92	0.00186	19.45
Phascolarctobacterium	rs56069061	G	A	-0.111	0.023	1.87e-06	-0.004	0.019	0.82	0.00211	23.28
Phascolarctobacterium	rs56157888	A	C	0.095	0.019	1.09e-06	-0.018	0.011	0.12	0.00241	24.23
Phascolarctobacterium	rs74540770	G	A	-0.121	0.026	3.6e-06	-0.03	0.017	0.08	0.00232	21.9
Phascolarctobacterium	rs75882962	T	C	0.097	0.019	3.19e-07	-0.005	0.014	0.7	0.00241	25.84
Phascolarctobacterium	rs7982713	G	A	0.073	0.016	9.72e-06	0.014	0.01	0.19	0.00185	19.84
Prevotella 7	rs118038478	A	G	0.206	0.047	7.85e-06	-0.013	0.018	0.48	0.0058	19.24
Prevotella 7	rs12124567	A	G	-0.121	0.028	9.49e-06	0.001	0.012	0.92	0.00589	19.45
Prevotella 7	rs12195431	T	C	0.197	0.044	8.73e-06	-0.015	0.016	0.33	0.00563	19.74
Prevotella 7	rs2240542	C	T	0.121	0.026	4.84e-06	-0.01	0.01	0.35	0.00607	21.31
Prevotella 7	rs2918132	C	T	-0.115	0.025	6.42e-06	-0.013	0.01	0.17	0.00606	20.23
Prevotella 7	rs430270	A	C	0.139	0.03	2.87e-06	-0.026	0.012	0.03	0.00657	21.94
Prevotella 7	rs57404562	C	A	0.155	0.032	6.22e-07	-0.012	0.014	0.38	0.00689	24.2
Prevotella 7	rs79263163	A	C	-0.144	0.032	7.51e-06	0.01	0.012	0.39	0.00595	20.89
Prevotella 7	rs9426434	T	C	-0.124	0.028	9.72e-06	0.002	0.01	0.85	0.00591	19.71
Prevotella 7	rs9608249	A	G	-0.158	0.034	2.07e-06	-0.016	0.015	0.27	0.00632	22.13
Prevotella 7	rs9959718	G	A	0.133	0.028	1.9e-06	0.004	0.012	0.74	0.00664	23.33
Prevotella 9	rs111509883	T	C	0.171	0.035	1.24e-06	0.006	0.015	0.7	0.00347	24.23
Prevotella 9	rs11685699	C	T	-0.141	0.03	2.03e-06	-0.007	0.017	0.68	0.00273	22.86
Prevotella 9	rs117271932	A	G	0.208	0.044	2.82e-06	-0.029	0.02	0.16	0.00456	22.33
Prevotella 9	rs12648235	T	C	0.079	0.018	7.39e-06	0.025	0.011	0.03	0.0019	19.57
Prevotella 9	rs1304512	G	A	0.076	0.017	5.29e-06	0.004	0.01	0.68	0.00215	21.08
Prevotella 9	rs2104588	T	C	0.106	0.024	8.13e-06	0.007	0.02	0.74	0.00212	19.72
Prevotella 9	rs2495052	A	G	0.084	0.019	8.97e-06	0	0.013	0.97	0.00202	19.8
Prevotella 9	rs2683313	A	G	-0.072	0.015	1.69e-06	-0.003	0.01	0.73	0.00222	22.84
Prevotella 9	rs4968431	G	T	0.064	0.014	8.58e-06	0.02	0.01	0.04	0.00192	19.72
Prevotella 9	rs7237249	C	T	-0.082	0.018	8.93e-06	-0.003	0.012	0.79	0.00199	20.46
Prevotella 9	rs72815774	T	C	-0.176	0.039	8.78e-06	-0.012	0.02	0.55	0.0035	20.09
Prevotella 9	rs746764	T	C	-0.092	0.019	2.04e-06	0.008	0.011	0.47	0.00239	22.46
Prevotella 9	rs7976209	T	C	-0.087	0.02	7.28e-06	0.01	0.013	0.45	0.00188	19.35
Prevotella 9	rs9428102	A	G	-0.078	0.018	4.62e-06	0.006	0.011	0.59	0.0019	19.57
Prevotella 9	rs9613013	G	A	0.092	0.02	6.1e-06	-0.018	0.014	0.21	0.00209	20.49
Rikenellaceae (RC9gut group)	rs11597218	T	C	0.114	0.025	5.63e-06	0.006	0.009	0.55	0.0061	20.37
Rikenellaceae (RC9gut group)	rs12501673	A	G	0.116	0.026	6.29e-06	-0.001	0.01	0.91	0.00587	19.7
Rikenellaceae (RC9gut group)	rs17032291	T	C	-0.17	0.037	6.61e-06	-0.007	0.014	0.64	0.00657	21.21
Rikenellaceae (RC9gut group)	rs17582787	A	G	-0.158	0.034	3.55e-06	0.026	0.012	0.04	0.00644	21.53
Rikenellaceae (RC9gut group)	rs2074881	T	C	-0.142	0.032	9.45e-06	-0.029	0.014	0.04	0.00578	19.28
Rikenellaceae (RC9gut group)	rs2900503	G	T	-0.172	0.033	1.55e-07	-0.006	0.013	0.66	0.00831	27.83
Rikenellaceae (RC9gut group)	rs2998141	T	C	-0.136	0.029	4.42e-06	-0.013	0.011	0.25	0.00646	21.64
Rikenellaceae (RC9gut group)	rs4270579	G	A	-0.118	0.027	5.46e-06	0.009	0.01	0.38	0.00566	18.96
Rikenellaceae (RC9gut group)	rs4717843	G	T	-0.119	0.026	4.72e-06	-0.004	0.009	0.71	0.00648	20.99
Rikenellaceae (RC9gut group)	rs7712231	A	G	0.156	0.035	7.97e-06	0.001	0.014	0.94	0.00593	19.89
Rikenellaceae (RC9gut group)	rs80309088	G	A	0.174	0.038	4.56e-06	0.014	0.014	0.34	0.00646	20.61
Rikenellaceae (RC9gut group)	rs9887954	G	A	-0.115	0.025	4.81e-06	0.002	0.009	0.81	0.00635	21.27
Romboutsia	rs10091895	T	C	-0.065	0.015	6.62e-06	-0.011	0.011	0.33	0.0014	19.95
Romboutsia	rs10279978	A	G	-0.062	0.013	1.17e-06	0.005	0.01	0.61	0.00168	23.75
Romboutsia	rs11221428	T	C	-0.073	0.016	6.49e-06	-0.014	0.011	0.19	0.00148	21.09
Romboutsia	rs16843578	C	T	-0.088	0.02	5.08e-06	0.013	0.021	0.52	0.00139	19.78
Romboutsia	rs28603357	T	C	-0.215	0.047	8.52e-06	-0.031	0.033	0.35	0.00552	20.49
Romboutsia	rs34302036	A	G	0.055	0.012	5.88e-06	-0.013	0.009	0.18	0.00146	20.74
Romboutsia	rs61841503	G	A	0.093	0.017	4e-08	0.01	0.014	0.49	0.00216	29.35
Romboutsia	rs62504452	A	G	-0.071	0.016	4.66e-06	0.013	0.013	0.35	0.00145	20.54
Romboutsia	rs7109293	A	G	0.092	0.021	6.98e-06	-0.004	0.015	0.79	0.00141	19.96
Romboutsia	rs75200530	T	G	-0.191	0.042	5.07e-06	-0.038	0.027	0.16	0.00389	20.5
Romboutsia	rs75987356	G	A	-0.13	0.028	6.71e-06	-0.001	0.017	0.97	0.00204	21.35
Romboutsia	rs77702691	A	G	-0.094	0.021	7.37e-06	-0.026	0.016	0.12	0.00164	20.49
Romboutsia	rs9389266	T	G	0.072	0.016	9.38e-06	0.004	0.012	0.77	0.0014	19.82
Romboutsia	rs9567264	C	T	0.058	0.013	5.76e-06	0.01	0.01	0.32	0.00146	20.7
Roseburia	rs12740451	T	C	0.07	0.015	7.34e-06	0	0.014	0.99	0.00115	20.62
Roseburia	rs147990086	A	G	-0.058	0.013	8.93e-06	0.029	0.012	0.02	0.00107	19.12
Roseburia	rs16910295	T	C	-0.098	0.021	2.91e-06	0.024	0.021	0.24	0.00131	21.89
Roseburia	rs2160994	T	C	0.055	0.011	9.7e-07	0.009	0.01	0.36	0.00137	23.97
Roseburia	rs2943022	T	C	0.049	0.011	4.11e-06	0.004	0.009	0.69	0.0012	21.39
Roseburia	rs302266	T	C	-0.078	0.017	8.13e-06	-0.014	0.014	0.31	0.00118	20.19
Roseburia	rs329182	T	C	0.069	0.015	5.9e-06	-0.02	0.013	0.12	0.00114	20.39
Roseburia	rs55858165	A	C	0.179	0.04	9.99e-06	-0.03	0.024	0.22	0.00359	19.6
Roseburia	rs57466170	C	T	0.074	0.017	8.3e-06	-0.011	0.018	0.55	0.00108	18.67
Roseburia	rs6445851	G	A	-0.05	0.011	3.53e-06	-0.003	0.01	0.79	0.00118	21.14
Roseburia	rs6930661	C	T	-0.096	0.02	2.48e-06	0.016	0.02	0.42	0.0013	22.01
Roseburia	rs75326254	C	T	-0.105	0.023	7.5e-06	0.001	0.02	0.98	0.00129	20.53
Roseburia	rs78753150	A	C	0.097	0.021	9.98e-06	0.021	0.016	0.18	0.00125	20.48
Roseburia	rs9300744	C	T	-0.059	0.013	4.75e-06	-0.007	0.012	0.59	0.00122	21.73
Ruminiclostridium 5	rs10827477	A	G	-0.055	0.012	2.19e-06	-0.018	0.01	0.06	0.0013	22.59
Ruminiclostridium 5	rs113753996	T	C	0.082	0.017	3.99e-06	0.015	0.012	0.21	0.00132	22.13
Ruminiclostridium 5	rs1223978	T	C	0.048	0.011	8.16e-06	0.007	0.009	0.48	0.00115	20
Ruminiclostridium 5	rs1492620	T	C	-0.083	0.018	3.53e-06	-0.001	0.014	0.94	0.00122	21.27
Ruminiclostridium 5	rs2482038	C	A	0.052	0.011	1.7e-06	-0.008	0.009	0.43	0.00131	22.76
Ruminiclostridium 5	rs2791343	T	C	0.052	0.011	5.54e-06	-0.006	0.009	0.54	0.0012	20.81
Ruminiclostridium 5	rs2833828	G	A	0.049	0.011	6.82e-06	0.014	0.009	0.13	0.00116	20.29
Ruminiclostridium 5	rs4955951	A	G	-0.071	0.017	9.96e-06	-0.028	0.014	0.05	0.00106	18.53
Ruminiclostridium 5	rs6121460	G	A	0.093	0.02	2.64e-06	0.024	0.017	0.16	0.00126	21.93
Ruminiclostridium 5	rs79968837	A	G	-0.095	0.019	1.15e-06	-0.009	0.021	0.66	0.00145	24.12
Ruminiclostridium 5	rs8053158	A	G	-0.074	0.016	5.9e-06	-0.024	0.014	0.09	0.00124	21.65
Ruminiclostridium 6	rs10829821	T	C	-0.098	0.022	3.47e-06	-0.022	0.016	0.17	0.00159	20.41
Ruminiclostridium 6	rs116969552	A	G	-0.167	0.038	9.16e-06	0.023	0.028	0.4	0.00287	19.61
Ruminiclostridium 6	rs11992182	A	C	0.063	0.014	4.65e-06	-0.01	0.011	0.37	0.00153	20.57
Ruminiclostridium 6	rs2548459	C	T	0.055	0.012	6.4e-06	0.001	0.009	0.89	0.00153	20.43
Ruminiclostridium 6	rs35362464	C	A	0.072	0.017	8.99e-06	0.006	0.013	0.64	0.00142	18.96
Ruminiclostridium 6	rs61060922	T	G	0.159	0.032	1.09e-06	-0.002	0.026	0.95	0.00272	24.38
Ruminiclostridium 6	rs663262	T	C	-0.135	0.031	3.39e-06	-0.001	0.026	0.97	0.00239	18.87
Ruminiclostridium 6	rs67479537	T	C	0.119	0.026	9.3e-06	-0.023	0.022	0.29	0.00173	20.18
Ruminiclostridium 6	rs71414120	T	G	0.201	0.041	1.08e-06	0.009	0.021	0.66	0.00437	24.43
Ruminiclostridium 6	rs72991535	T	G	0.136	0.03	4.95e-06	-0.037	0.025	0.14	0.00218	21.11
Ruminiclostridium 6	rs73176030	T	C	0.059	0.013	7.29e-06	0.017	0.01	0.09	0.00147	19.73
Ruminiclostridium 6	rs77193512	A	G	0.074	0.015	1.3e-06	-0.011	0.011	0.33	0.00173	23.12
Ruminiclostridium 6	rs792058	G	A	0.055	0.013	8.58e-06	-0.011	0.009	0.25	0.00151	19.53
Ruminiclostridium 6	rs79968172	G	A	0.116	0.024	1.66e-06	-0.011	0.02	0.56	0.00178	22.83
Ruminiclostridium 6	rs9555756	A	C	-0.08	0.018	7.1e-06	-0.023	0.017	0.16	0.00155	20.71
Ruminiclostridium 9	rs12040548	G	T	0.057	0.012	3.15e-06	0.013	0.01	0.22	0.0013	21.73
Ruminiclostridium 9	rs2615052	T	G	0.058	0.012	1.75e-06	0.016	0.01	0.13	0.00137	22.95
Ruminiclostridium 9	rs6082461	A	C	0.059	0.013	4.87e-06	0.01	0.012	0.4	0.0012	20.04
Ruminiclostridium 9	rs7137760	C	T	0.051	0.011	7.07e-06	0.001	0.009	0.88	0.00122	20.5
Ruminiclostridium 9	rs74303178	T	C	0.053	0.012	7.92e-06	0.02	0.01	0.05	0.00119	19.95
Ruminiclostridium 9	rs78191726	T	C	0.094	0.021	7.58e-06	-0.006	0.018	0.75	0.00126	20.21
Ruminiclostridium 9	rs918449	A	G	-0.095	0.02	2.56e-06	-0.036	0.018	0.04	0.00139	23.26
Ruminiclostridium 9	rs9522712	T	C	0.07	0.015	4.66e-06	0.02	0.013	0.13	0.00122	20.4
Ruminiclostridium 9	rs9809789	C	T	-0.072	0.016	8.72e-06	0.018	0.012	0.14	0.00126	20.19
Ruminococcaceae (NK4A214 group)	rs11241747	C	T	0.053	0.012	6.59e-06	0.008	0.01	0.44	0.00133	19.78
Ruminococcaceae (NK4A214 group)	rs11586410	G	A	-0.086	0.017	3.66e-07	0.008	0.013	0.54	0.00174	25.81
Ruminococcaceae (NK4A214 group)	rs11704699	G	T	-0.09	0.018	8.71e-07	0.012	0.015	0.44	0.00156	23.71
Ruminococcaceae (NK4A214 group)	rs12642039	T	C	-0.055	0.012	3.43e-06	-0.011	0.01	0.28	0.0014	21.45
Ruminococcaceae (NK4A214 group)	rs12731	A	G	-0.053	0.012	4.87e-06	0.01	0.01	0.28	0.00137	21.04
Ruminococcaceae (NK4A214 group)	rs13087692	T	G	0.057	0.013	8.69e-06	0.003	0.01	0.75	0.00136	20.82
Ruminococcaceae (NK4A214 group)	rs136761	G	A	-0.059	0.012	8.15e-07	0.005	0.01	0.64	0.00164	24.31
Ruminococcaceae (NK4A214 group)	rs147475196	A	G	-0.134	0.03	4.72e-06	0.027	0.015	0.07	0.00207	20.53
Ruminococcaceae (NK4A214 group)	rs35559912	T	C	-0.093	0.02	4.89e-06	0.005	0.014	0.71	0.00147	20.63
Ruminococcaceae (NK4A214 group)	rs4814689	C	T	-0.108	0.023	4.55e-06	0.04	0.023	0.08	0.00157	22.04
Ruminococcaceae (NK4A214 group)	rs5994253	A	G	-0.081	0.016	2.35e-07	-0.002	0.013	0.86	0.00173	26.49
Ruminococcaceae (NK4A214 group)	rs62027366	T	C	0.062	0.014	6.58e-06	0.011	0.012	0.36	0.00135	20
Ruminococcaceae (NK4A214 group)	rs6681678	C	T	-0.1	0.024	9.05e-06	0.023	0.026	0.38	0.00134	17.42
Ruminococcaceae (NK4A214 group)	rs7573569	T	C	0.108	0.023	3.23e-06	0.009	0.019	0.63	0.00143	21.26
Ruminococcaceae (UCG002)	rs10916131	C	T	-0.069	0.015	2.87e-06	-0.008	0.013	0.53	0.0013	22.32
Ruminococcaceae (UCG002)	rs10927423	C	A	-0.071	0.015	8.5e-07	-0.001	0.012	0.93	0.00136	23.34
Ruminococcaceae (UCG002)	rs10964441	G	A	-0.149	0.034	7.45e-06	0.009	0.015	0.57	0.00348	18.68
Ruminococcaceae (UCG002)	rs113147300	A	G	-0.076	0.016	7.69e-06	0.021	0.014	0.12	0.0013	21.24
Ruminococcaceae (UCG002)	rs11607472	A	G	-0.078	0.018	7.19e-06	0.004	0.018	0.83	0.0012	19.58
Ruminococcaceae (UCG002)	rs116974815	C	A	-0.19	0.04	2.03e-06	0.034	0.018	0.06	0.00392	22.89
Ruminococcaceae (UCG002)	rs11750293	G	T	-0.058	0.012	1.76e-06	-0.006	0.01	0.5	0.00135	23.03
Ruminococcaceae (UCG002)	rs12463378	A	G	-0.052	0.011	2.96e-06	-0.015	0.01	0.15	0.00127	21.69
Ruminococcaceae (UCG002)	rs15256	C	T	0.073	0.017	9.46e-06	0.028	0.014	0.05	0.00111	18.93
Ruminococcaceae (UCG002)	rs55793120	T	C	0.137	0.027	4.81e-07	0.026	0.02	0.19	0.00215	25.12
Ruminococcaceae (UCG002)	rs57079348	T	G	-0.077	0.017	7.22e-06	0.02	0.02	0.31	0.0012	19.63
Ruminococcaceae (UCG002)	rs6542556	A	G	0.051	0.011	7.86e-06	-0.01	0.01	0.28	0.00117	19.97
Ruminococcaceae (UCG002)	rs6793778	C	T	-0.056	0.013	9.81e-06	-0.009	0.011	0.38	0.00116	19.9
Ruminococcaceae (UCG002)	rs7120052	A	C	0.062	0.014	1.97e-06	0.001	0.012	0.96	0.00124	21.25
Ruminococcaceae (UCG002)	rs7155595	C	A	0.057	0.012	1.15e-06	0.018	0.01	0.08	0.00139	23.73
Ruminococcaceae (UCG002)	rs7249614	A	G	-0.049	0.011	9.07e-06	-0.006	0.01	0.52	0.00119	19.78
Ruminococcaceae (UCG002)	rs76847269	A	G	0.164	0.036	5.17e-06	0.029	0.03	0.33	0.00275	21.08
Ruminococcaceae (UCG002)	rs77564310	A	C	-0.071	0.014	3.29e-07	0.02	0.011	0.09	0.00151	25.63
Ruminococcaceae (UCG002)	rs79016051	C	T	-0.089	0.019	2.34e-06	0.011	0.014	0.43	0.0013	21.96
Ruminococcaceae (UCG002)	rs882348	A	G	-0.08	0.018	5.45e-06	0.015	0.014	0.32	0.00117	20.06
Ruminococcaceae (UCG003)	rs10490280	C	T	-0.067	0.014	4.16e-06	0.014	0.012	0.22	0.00157	21.99
Ruminococcaceae (UCG003)	rs11243416	T	C	-0.093	0.019	1.67e-06	0.009	0.018	0.61	0.00167	23.44
Ruminococcaceae (UCG003)	rs11613919	G	T	0.073	0.016	1.63e-06	0.004	0.011	0.74	0.00152	21.83
Ruminococcaceae (UCG003)	rs16959793	A	C	-0.063	0.013	2.22e-06	0.011	0.009	0.24	0.00157	22.69
Ruminococcaceae (UCG003)	rs2523124	T	C	-0.055	0.012	5.78e-06	-0.008	0.009	0.43	0.00142	20.47
Ruminococcaceae (UCG003)	rs3013089	G	A	-0.055	0.012	4.38e-06	0.004	0.01	0.65	0.00146	21
Ruminococcaceae (UCG003)	rs4452755	A	C	-0.063	0.013	3.29e-06	-0.009	0.01	0.36	0.00154	22.17
Ruminococcaceae (UCG003)	rs4532474	G	A	0.077	0.017	4.82e-06	-0.005	0.013	0.7	0.00141	20.37
Ruminococcaceae (UCG003)	rs646327	G	A	0.059	0.012	7.83e-07	0.002	0.009	0.85	0.0017	24.57
Ruminococcaceae (UCG003)	rs6759615	A	G	0.103	0.02	7.86e-07	0.007	0.016	0.65	0.00182	26.22
Ruminococcaceae (UCG003)	rs73341549	T	C	-0.17	0.032	1.51e-07	0.008	0.02	0.68	0.00419	28.39
Ruminococcaceae (UCG003)	rs78720113	A	G	-0.115	0.025	7.59e-06	0.002	0.017	0.93	0.00163	21.36
Ruminococcaceae (UCG004)	rs10976229	T	G	0.096	0.021	7.04e-06	0.01	0.014	0.49	0.00219	20.01
Ruminococcaceae (UCG004)	rs11961899	G	A	-0.071	0.016	9.18e-06	-0.005	0.01	0.63	0.00202	19.24
Ruminococcaceae (UCG004)	rs12125734	G	T	0.134	0.026	2.09e-07	0.027	0.016	0.09	0.00302	27.09
Ruminococcaceae (UCG004)	rs2248146	T	C	0.069	0.015	8.2e-06	0.011	0.01	0.24	0.00211	20.13
Ruminococcaceae (UCG004)	rs3800154	A	C	-0.08	0.018	6.12e-06	0.03	0.011	0.01	0.00214	20.18
Ruminococcaceae (UCG004)	rs511258	G	A	-0.076	0.016	4.52e-06	-0.004	0.012	0.77	0.00228	21.74
Ruminococcaceae (UCG004)	rs550351	A	C	0.079	0.018	9.43e-06	0.015	0.009	0.1	0.002	19.06
Ruminococcaceae (UCG004)	rs6769553	A	G	0.085	0.016	7.91e-08	-0.023	0.011	0.03	0.00306	29.13
Ruminococcaceae (UCG004)	rs7569771	A	G	-0.076	0.017	8.12e-06	0.022	0.011	0.04	0.00209	19.87
Ruminococcaceae (UCG004)	rs872501	G	A	0.116	0.026	5.81e-06	0.014	0.017	0.42	0.00236	20.03
Ruminococcaceae (UCG004)	rs9818949	G	T	0.086	0.019	5.39e-06	-0.018	0.012	0.13	0.00227	20.77
Ruminococcaceae (UCG005)	rs10873449	T	C	0.065	0.014	4.11e-06	0.017	0.012	0.15	0.00128	20.69
Ruminococcaceae (UCG005)	rs10937802	G	A	0.076	0.017	8.17e-06	-0.006	0.014	0.67	0.00127	20.19
Ruminococcaceae (UCG005)	rs10950694	T	C	0.058	0.011	4.3e-07	-0.006	0.01	0.55	0.00162	25.62
Ruminococcaceae (UCG005)	rs114279581	A	G	-0.147	0.032	3.22e-06	-0.028	0.017	0.11	0.00254	21.52
Ruminococcaceae (UCG005)	rs12288512	A	G	0.067	0.014	3.1e-06	-0.02	0.011	0.06	0.00138	21.31
Ruminococcaceae (UCG005)	rs12458218	T	C	0.068	0.014	2.41e-06	-0.015	0.012	0.21	0.00136	21.96
Ruminococcaceae (UCG005)	rs2893871	G	A	-0.074	0.016	3.54e-06	-0.001	0.015	0.96	0.00139	22.44
Ruminococcaceae (UCG005)	rs34781347	G	A	0.189	0.039	6.05e-07	-0.007	0.018	0.7	0.00392	23.83
Ruminococcaceae (UCG005)	rs55793120	T	C	0.122	0.028	7.37e-06	0.026	0.02	0.19	0.00168	18.91
Ruminococcaceae (UCG005)	rs72776570	C	A	0.087	0.02	5.36e-06	0.005	0.016	0.75	0.00127	19.5
Ruminococcaceae (UCG005)	rs7449320	C	A	0.06	0.013	4.81e-06	-0.009	0.011	0.4	0.0013	20.97
Ruminococcaceae (UCG005)	rs7555878	A	G	0.059	0.013	2.81e-06	0.002	0.011	0.86	0.00136	21.93
Ruminococcaceae (UCG005)	rs7586445	G	A	0.078	0.018	8.81e-06	0	0.014	1	0.0013	19.66
Ruminococcaceae (UCG005)	rs898577	T	C	-0.123	0.029	7.46e-06	-0.015	0.02	0.44	0.00184	18.41
Ruminococcaceae (UCG009)	rs12508214	C	T	-0.077	0.017	4.75e-06	0.014	0.01	0.16	0.00279	21.03
Ruminococcaceae (UCG009)	rs138460696	A	G	0.139	0.032	9.81e-06	0.005	0.018	0.8	0.00283	19.45
Ruminococcaceae (UCG009)	rs1550196	G	A	0.131	0.026	1.13e-06	-0.007	0.016	0.66	0.00335	24.85
Ruminococcaceae (UCG009)	rs2058609	A	G	0.082	0.017	3.12e-06	-0.008	0.01	0.45	0.0029	21.84
Ruminococcaceae (UCG009)	rs2192926	A	G	-0.089	0.019	4.88e-06	0.01	0.01	0.31	0.00283	21.29
Ruminococcaceae (UCG009)	rs4079028	C	T	0.092	0.02	3.28e-06	-0.005	0.011	0.63	0.00281	21.09
Ruminococcaceae (UCG009)	rs4708333	T	G	-0.084	0.017	1.56e-06	0.003	0.01	0.75	0.00307	23.12
Ruminococcaceae (UCG009)	rs6952765	G	A	0.073	0.017	8.13e-06	0.002	0.01	0.86	0.00256	19.27
Ruminococcaceae (UCG009)	rs758191	T	G	0.177	0.038	9.01e-06	-0.004	0.016	0.82	0.00381	22.27
Ruminococcaceae (UCG009)	rs78410648	A	G	0.121	0.028	9.67e-06	-0.016	0.015	0.29	0.00253	19.03
Ruminococcaceae (UCG009)	rs9558661	T	C	-0.09	0.02	7.01e-06	-0.008	0.012	0.49	0.00267	20
Ruminococcaceae (UCG010)	rs12597105	G	A	0.067	0.014	4.87e-06	-0.016	0.012	0.19	0.00174	21.58
Ruminococcaceae (UCG010)	rs2820282	A	C	-0.059	0.013	2.85e-06	0.008	0.01	0.38	0.00172	22.13
Ruminococcaceae (UCG010)	rs682403	A	G	-0.059	0.012	2.37e-06	-0.006	0.009	0.54	0.00173	22.26
Ruminococcaceae (UCG010)	rs6958419	C	T	-0.059	0.012	2.84e-06	0.006	0.009	0.54	0.0017	21.96
Ruminococcaceae (UCG010)	rs73218807	G	A	-0.166	0.037	6.43e-06	0.01	0.017	0.58	0.00303	20.41
Ruminococcaceae (UCG010)	rs7441445	C	T	-0.057	0.013	6.8e-06	0.003	0.009	0.73	0.00157	20.27
Ruminococcaceae (UCG011)	rs10274562	C	T	0.111	0.024	6.5e-06	0.006	0.01	0.5	0.00563	20.57
Ruminococcaceae (UCG011)	rs12636310	G	A	0.133	0.028	2.81e-06	0.012	0.011	0.27	0.00606	22.15
Ruminococcaceae (UCG011)	rs12724320	C	T	-0.121	0.025	1.52e-06	-0.003	0.01	0.76	0.00644	23.52
Ruminococcaceae (UCG011)	rs1416041	A	C	-0.182	0.034	7.04e-08	-0.012	0.011	0.29	0.00786	28.78
Ruminococcaceae (UCG011)	rs2729556	C	T	-0.109	0.023	3.19e-06	0.02	0.009	0.03	0.00596	21.79
Ruminococcaceae (UCG011)	rs4490371	T	C	-0.112	0.025	7.75e-06	0.016	0.009	0.09	0.00556	20.17
Ruminococcaceae (UCG011)	rs79113084	C	T	-0.152	0.032	2.06e-06	-0.019	0.015	0.2	0.00632	22.97
Ruminococcaceae (UCG011)	rs9729514	A	G	0.185	0.039	2.37e-06	0.004	0.016	0.78	0.00601	21.96
Ruminococcaceae (UCG013)	rs11581881	C	T	0.066	0.014	4.73e-06	-0.002	0.011	0.88	0.00133	20.87
Ruminococcaceae (UCG013)	rs12189346	G	A	0.068	0.015	1.68e-06	-0.006	0.012	0.62	0.00134	22.14
Ruminococcaceae (UCG013)	rs12336782	T	C	-0.086	0.019	8.6e-06	-0.001	0.017	0.95	0.00122	20.45
Ruminococcaceae (UCG013)	rs12485353	G	A	-0.061	0.013	4.19e-06	-0.009	0.011	0.38	0.00129	21.58
Ruminococcaceae (UCG013)	rs12781711	C	T	-0.066	0.012	2.55e-08	0.006	0.011	0.58	0.00186	31.19
Ruminococcaceae (UCG013)	rs16918863	A	C	0.111	0.024	4.16e-06	0.018	0.019	0.34	0.0017	21.55
Ruminococcaceae (UCG013)	rs2730183	G	A	-0.049	0.011	8.44e-06	0.015	0.009	0.12	0.00118	19.77
Ruminococcaceae (UCG013)	rs4385846	G	T	0.06	0.013	6.46e-06	0.002	0.012	0.88	0.00123	20.61
Ruminococcaceae (UCG013)	rs75088940	T	C	-0.094	0.02	2.55e-06	-0.006	0.018	0.74	0.00141	22.07
Ruminococcaceae (UCG013)	rs76973485	G	T	0.195	0.042	3.35e-06	-0.052	0.024	0.03	0.00409	21.74
Ruminococcaceae (UCG013)	rs9313055	T	C	0.105	0.023	9.55e-06	-0.025	0.017	0.14	0.00127	20.09
Ruminococcaceae (UCG014)	rs10495392	C	T	-0.082	0.019	9.96e-06	-0.022	0.018	0.21	0.00139	19.42
Ruminococcaceae (UCG014)	rs10791168	A	G	-0.066	0.015	9.76e-06	-0.003	0.012	0.8	0.00136	19.61
Ruminococcaceae (UCG014)	rs10941294	C	T	-0.122	0.026	2.4e-06	-0.005	0.021	0.8	0.00174	22.04
Ruminococcaceae (UCG014)	rs115777838	T	C	-0.188	0.039	4.62e-07	0.016	0.015	0.28	0.00416	23.73
Ruminococcaceae (UCG014)	rs12638134	T	G	0.058	0.012	1.21e-06	0.025	0.009	0.01	0.00164	23.7
Ruminococcaceae (UCG014)	rs34402072	C	T	-0.069	0.016	9.8e-06	0.034	0.013	0.01	0.0014	19.43
Ruminococcaceae (UCG014)	rs56105232	G	A	0.139	0.03	2.91e-06	-0.008	0.019	0.67	0.00235	21.68
Ruminococcaceae (UCG014)	rs72809222	T	C	0.067	0.014	2.41e-06	-0.012	0.011	0.28	0.00165	23.08
Ruminococcaceae (UCG014)	rs853612	A	G	-0.053	0.012	9.75e-06	-0.006	0.01	0.49	0.00136	19.59
Ruminococcaceae (UCG014)	rs995642	C	T	0.06	0.013	1.9e-06	0.007	0.011	0.5	0.00156	22.56
Ruminococcus 1	rs10167839	A	G	0.052	0.012	8.09e-06	-0.005	0.01	0.64	0.0012	19.95
Ruminococcus 1	rs11783695	G	T	-0.073	0.016	4.73e-06	0.008	0.013	0.53	0.00124	20.69
Ruminococcus 1	rs17781867	C	T	0.1	0.021	1.96e-06	-0.014	0.018	0.45	0.00155	22.27
Ruminococcus 1	rs3819978	C	T	-0.115	0.026	8.74e-06	-0.002	0.018	0.9	0.00153	19.56
Ruminococcus 1	rs6105066	T	C	-0.061	0.013	5.06e-06	-0.011	0.01	0.31	0.00127	20.45
Ruminococcus 1	rs6493760	C	T	0.054	0.012	3.38e-06	0.019	0.01	0.05	0.00132	21.33
Ruminococcus 1	rs7117576	A	G	0.083	0.017	6.48e-07	0.019	0.016	0.25	0.00142	23.56
Ruminococcus 1	rs7583465	C	T	0.053	0.011	2.56e-06	0.012	0.009	0.22	0.00132	21.95
Ruminococcus 1	rs78572139	G	A	0.125	0.028	5.23e-06	0	0.015	0.99	0.00171	20.03
Ruminococcus 1	rs78613526	G	A	0.167	0.037	5.11e-06	-0.022	0.021	0.29	0.00285	20.76
Ruminococcus 2	rs12406309	A	C	-0.063	0.014	9.79e-06	-0.003	0.011	0.82	0.00128	19.73
Ruminococcus 2	rs12986628	C	T	0.067	0.014	2.14e-06	-0.013	0.012	0.25	0.00153	22.57
Ruminococcus 2	rs1819812	G	T	0.084	0.018	5.28e-06	0.039	0.021	0.06	0.00139	20.76
Ruminococcus 2	rs2368224	T	G	0.2	0.044	3.63e-06	0.05	0.022	0.02	0.00681	20.73
Ruminococcus 2	rs2846589	G	T	0.052	0.012	7.59e-06	0.002	0.01	0.81	0.00135	20.12
Ruminococcus 2	rs2997412	A	G	-0.057	0.012	4.22e-06	0.003	0.01	0.75	0.00141	21.59
Ruminococcus 2	rs4400279	A	G	0.055	0.012	5.8e-06	0.006	0.01	0.56	0.00135	20.68
Ruminococcus 2	rs4799823	C	T	0.084	0.018	5.4e-06	-0.001	0.012	0.92	0.00144	21.09
Ruminococcus 2	rs55707116	C	A	0.087	0.019	8.01e-06	-0.01	0.018	0.59	0.00136	20.94
Ruminococcus 2	rs58681734	A	G	0.072	0.016	4.18e-06	-0.025	0.011	0.03	0.00132	20.27
Ruminococcus 2	rs61791565	T	C	-0.052	0.012	6.79e-06	0.007	0.009	0.48	0.0013	19.98
Ruminococcus 2	rs75140805	T	G	0.084	0.018	3.95e-06	-0.005	0.012	0.7	0.00158	22.49
Ruminococcus 2	rs7635831	G	A	0.062	0.013	1.98e-06	-0.006	0.01	0.51	0.00154	22.97
Ruminococcus 2	rs7693984	G	A	-0.103	0.024	9.42e-06	0.01	0.023	0.65	0.00135	19.13
Ruminococcus 2	rs78120384	A	G	-0.193	0.039	3.31e-07	-0.004	0.016	0.82	0.00396	24.19
Ruminococcus 2	rs113379006	T	C	-0.163	0.036	7.21e-06	0.026	0.012	0.04	0.00655	20.78
Sellimonas	rs13417181	T	C	0.167	0.034	7.62e-07	0.006	0.011	0.55	0.00792	24.34
Sellimonas	rs17657328	C	T	0.115	0.025	8.25e-06	0.005	0.01	0.59	0.00643	20.41
Sellimonas	rs2016057	A	C	-0.126	0.026	1.03e-06	-0.02	0.01	0.04	0.0076	24.15
Sellimonas	rs2187447	A	C	0.243	0.053	3.98e-06	-0.037	0.02	0.06	0.00698	21.29
Sellimonas	rs2371572	A	C	0.127	0.025	4.46e-07	0.008	0.009	0.38	0.0081	25.77
Sellimonas	rs41816	A	G	0.132	0.029	8.39e-06	0.001	0.01	0.9	0.0065	20.63
Sellimonas	rs553697	T	C	-0.154	0.034	6.13e-06	0.007	0.012	0.54	0.0067	20.56
Sellimonas	rs56203279	T	C	-0.124	0.027	3.72e-06	-0.009	0.01	0.34	0.00669	21.25
Senegalimassilia	rs10036909	C	T	0.186	0.04	8.05e-06	-0.006	0.023	0.79	0.00427	21.42
Senegalimassilia	rs11787826	C	A	0.081	0.017	2.63e-06	-0.013	0.009	0.18	0.00325	22.58
Senegalimassilia	rs1990708	A	C	-0.11	0.025	8.91e-06	0.003	0.017	0.85	0.00282	19.57
Senegalimassilia	rs2017373	C	T	0.078	0.018	9.5e-06	-0.009	0.01	0.37	0.00282	19.57
Senegalimassilia	rs7225245	G	A	0.079	0.017	4.18e-06	0.009	0.009	0.36	0.00311	21.58
Slackia	rs10409783	A	G	0.095	0.021	7.7e-06	-0.002	0.01	0.88	0.0034	20.26
Slackia	rs12440440	A	G	0.09	0.019	2.63e-06	-0.002	0.01	0.83	0.00368	22.4
Slackia	rs16894137	C	T	-0.123	0.026	2.71e-06	-0.021	0.014	0.12	0.00358	21.79
Slackia	rs35156985	T	C	-0.156	0.035	8.06e-06	-0.005	0.023	0.84	0.00334	20.01
Slackia	rs4492265	A	G	-0.091	0.019	2.41e-06	-0.003	0.01	0.77	0.00367	22.33
Slackia	rs8901	C	T	0.093	0.019	6.07e-07	-0.02	0.01	0.05	0.00411	25.03
Streptococcus	rs10028567	C	T	-0.092	0.019	7.3e-06	-0.01	0.014	0.47	0.00141	23.05
Streptococcus	rs10448310	A	G	-0.052	0.011	3.31e-06	-0.008	0.01	0.43	0.00132	21.65
Streptococcus	rs11110281	T	C	-0.138	0.023	2.58e-09	0.031	0.022	0.15	0.00241	36.57
Streptococcus	rs11720390	G	A	0.107	0.023	3.59e-06	-0.043	0.019	0.03	0.00144	22.01
Streptococcus	rs11764382	A	G	-0.07	0.014	1.29e-06	0	0.013	0.98	0.00143	23.42
Streptococcus	rs17708276	A	G	-0.079	0.017	3.04e-06	0.008	0.015	0.58	0.00133	21.65
Streptococcus	rs1918540	G	A	0.06	0.013	2.44e-06	-0.011	0.012	0.37	0.00132	21.66
Streptococcus	rs2370083	G	T	-0.082	0.019	9.75e-06	0.009	0.019	0.64	0.00119	19.32
Streptococcus	rs57646748	G	A	-0.091	0.02	5.48e-06	0.009	0.024	0.71	0.00129	20.53
Streptococcus	rs6806351	T	C	-0.063	0.014	4.94e-06	-0.001	0.011	0.9	0.00135	21.51
Streptococcus	rs71481756	T	G	0.093	0.021	6.51e-06	-0.008	0.019	0.66	0.00138	20.05
Streptococcus	rs77558518	A	G	-0.104	0.023	4.71e-06	-0.022	0.016	0.16	0.00137	20.5
Streptococcus	rs7916711	A	G	0.103	0.022	2.72e-06	-0.035	0.013	0.01	0.00146	22.41
Streptococcus	rs8191642	G	A	-0.06	0.014	8.09e-06	0.003	0.013	0.82	0.00119	19.53
Subdoligranulum	rs10065321	T	C	-0.051	0.011	2.1e-06	0.003	0.009	0.78	0.00128	22.5
Subdoligranulum	rs10497836	C	T	-0.052	0.012	8.38e-06	-0.012	0.011	0.27	0.00111	19.49
Subdoligranulum	rs1667315	G	A	0.049	0.011	6.72e-06	0.004	0.009	0.7	0.00116	20.37
Subdoligranulum	rs2114677	C	T	-0.104	0.023	2.72e-06	0.005	0.015	0.74	0.00131	20.37
Subdoligranulum	rs2171249	C	T	0.107	0.023	4.51e-06	0.012	0.018	0.49	0.00143	20.95
Subdoligranulum	rs35940633	G	A	-0.051	0.011	4.22e-06	-0.008	0.01	0.41	0.00123	21.58
Subdoligranulum	rs3761728	T	G	-0.054	0.012	3.87e-06	0.007	0.011	0.49	0.00119	20.9
Subdoligranulum	rs4347804	A	G	0.166	0.036	2.18e-06	0.025	0.026	0.34	0.00498	21.58
Subdoligranulum	rs6555306	T	C	-0.074	0.016	2.81e-06	-0.002	0.013	0.88	0.00129	22.7
Subdoligranulum	rs75158211	T	C	-0.072	0.016	7.52e-06	-0.01	0.013	0.44	0.0012	20.62
Subdoligranulum	rs76528319	G	T	-0.143	0.031	7.41e-06	0.032	0.017	0.05	0.00251	21.27
Sutterella	rs1145877	A	G	-0.074	0.016	7.2e-06	0.002	0.013	0.89	0.00155	20.51
Sutterella	rs11591622	T	G	-0.069	0.015	6.5e-06	0.005	0.013	0.68	0.00164	20.68
Sutterella	rs13173038	A	G	-0.072	0.015	2.73e-06	0	0.011	0.99	0.00169	22.43
Sutterella	rs143438747	T	C	-0.146	0.031	3.28e-06	-0.02	0.018	0.25	0.0024	22.57
Sutterella	rs2050185	G	A	0.058	0.013	7.97e-06	-0.008	0.01	0.39	0.0015	19.95
Sutterella	rs2321387	G	A	-0.059	0.012	1.87e-06	-0.008	0.009	0.38	0.00171	22.67
Sutterella	rs2613606	C	T	-0.056	0.012	7.2e-06	-0.01	0.009	0.28	0.00152	20.12
Sutterella	rs607327	C	T	0.058	0.013	6.63e-06	-0.003	0.01	0.72	0.00151	20.08
Sutterella	rs62501473	G	A	0.069	0.015	5.52e-06	-0.012	0.011	0.26	0.00169	21.59
Sutterella	rs7499539	A	G	0.062	0.013	2.36e-06	0.005	0.011	0.63	0.00167	22.22
Sutterella	rs7638039	T	C	0.065	0.014	8.66e-06	0.005	0.011	0.62	0.00152	20.13
Sutterella	rs9350083	T	G	-0.059	0.013	8.23e-06	0.006	0.01	0.54	0.00148	19.61
Terrisporobacter	rs1883097	C	T	0.226	0.045	4.16e-07	0.023	0.024	0.34	0.00558	24.8
Terrisporobacter	rs2569953	A	C	-0.078	0.017	8.95e-06	0.008	0.009	0.42	0.00296	19.72
Terrisporobacter	rs2872237	C	A	-0.081	0.018	3.97e-06	-0.003	0.009	0.74	0.00322	21.43
Terrisporobacter	rs58405430	G	T	0.135	0.03	7.94e-06	-0.022	0.02	0.26	0.00322	19.98
Terrisporobacter	rs7184125	T	C	0.091	0.021	8.48e-06	-0.011	0.01	0.29	0.00315	19.72
Turicibacter	rs11054680	T	C	-0.105	0.023	2.31e-06	-0.001	0.012	0.92	0.00238	21.29
Turicibacter	rs11666533	C	T	-0.112	0.025	7.37e-06	-0.019	0.017	0.26	0.00244	20.21
Turicibacter	rs149744580	A	G	0.17	0.032	7.01e-08	0.009	0.021	0.66	0.00342	29
Turicibacter	rs2834977	T	C	-0.096	0.021	3.96e-06	-0.015	0.013	0.26	0.00237	21.25
Turicibacter	rs2952020	G	A	-0.076	0.017	5.63e-06	-0.007	0.011	0.49	0.00234	20.97
Turicibacter	rs3734633	G	A	-0.121	0.027	5.32e-06	0.026	0.02	0.19	0.00235	20.32
Turicibacter	rs4869133	G	A	0.131	0.027	2.55e-06	0	0.012	0.99	0.00281	23.27
Turicibacter	rs55756211	T	C	-0.115	0.024	2.81e-06	0.026	0.018	0.14	0.00255	22.87
Turicibacter	rs7199484	G	A	-0.073	0.016	5.77e-06	-0.008	0.01	0.45	0.00233	20.85
Tyzzerella 3	rs10898797	C	T	0.122	0.027	8.85e-06	-0.027	0.015	0.07	0.00367	19.85
Tyzzerella 3	rs112102233	A	G	-0.216	0.048	6.18e-06	0.036	0.022	0.1	0.00529	20.52
Tyzzerella 3	rs1232220	G	T	-0.144	0.032	7.91e-06	0.016	0.015	0.31	0.00407	20.43
Tyzzerella 3	rs17706273	T	C	-0.14	0.027	5.88e-07	-0.008	0.017	0.64	0.00482	26.11
Tyzzerella 3	rs191093	G	A	0.159	0.035	6.76e-06	0.004	0.015	0.81	0.00436	20.26
Tyzzerella 3	rs4904512	T	C	-0.117	0.025	3.09e-06	-0.013	0.014	0.34	0.00404	21.91
Tyzzerella 3	rs55799124	A	G	-0.114	0.024	1.34e-06	0	0.011	0.99	0.00427	22.97
Tyzzerella 3	rs67476743	T	G	0.132	0.022	3.74e-09	0.008	0.01	0.44	0.00711	35.42
Tyzzerella 3	rs7019909	T	C	0.144	0.03	1.76e-06	0.01	0.014	0.49	0.00422	22.84
Tyzzerella 3	rs7333521	T	C	-0.207	0.045	4.88e-06	-0.018	0.026	0.49	0.0048	20.91
Tyzzerella 3	rs75091807	G	T	-0.185	0.038	1.71e-06	-0.016	0.019	0.42	0.00502	23.32
Tyzzerella 3	rs7561370	T	C	0.131	0.029	1.52e-06	-0.006	0.013	0.64	0.00389	21.05
Veillonella	rs1882878	A	G	-0.077	0.016	2.98e-06	-0.003	0.01	0.78	0.00237	22.01
Veillonella	rs2013594	T	C	-0.072	0.016	3.42e-06	0.003	0.009	0.77	0.00232	21.58
Veillonella	rs62376424	C	T	-0.076	0.016	3.65e-06	-0.004	0.01	0.66	0.00241	21.73
Veillonella	rs6656807	A	G	0.07	0.015	5.5e-06	0.007	0.01	0.48	0.00231	20.85
Veillonella	rs742016	A	G	-0.069	0.015	4.66e-06	0.003	0.01	0.77	0.00227	21.14
Victivallis	rs11899949	G	A	0.131	0.028	2.77e-06	0	0.01	0.97	0.00681	22.34
Victivallis	rs12512543	A	C	-0.178	0.037	2.54e-06	-0.025	0.017	0.14	0.00693	22.62
Victivallis	rs173120	T	C	0.134	0.029	7.65e-06	0.012	0.012	0.32	0.00648	21.27
Victivallis	rs1882775	A	G	-0.138	0.031	8.73e-06	-0.019	0.012	0.11	0.00596	19.55
Victivallis	rs2546432	T	C	-0.111	0.025	9.93e-06	-0.007	0.009	0.46	0.006	19.7
Victivallis	rs342302	A	G	-0.153	0.035	8.16e-06	0.009	0.013	0.49	0.00575	18.88
Victivallis	rs4764863	G	A	0.122	0.025	8.22e-07	-0.003	0.009	0.72	0.00742	24.41
Victivallis	rs4895919	T	C	-0.117	0.025	2.75e-06	-0.004	0.009	0.64	0.00681	22.31
Victivallis	rs56349194	A	G	-0.159	0.032	6.26e-07	0.018	0.014	0.19	0.00768	25.28
Victivallis	rs7374366	G	A	-0.182	0.041	7.23e-06	-0.017	0.014	0.22	0.00622	20.25
Victivallis	rs911666	T	C	-0.119	0.026	7.65e-06	-0.012	0.01	0.25	0.00618	20.3
MR, Mendelian randomization; GM, gut microbiota; BPH,Benign prostatic hyperplasia; SNP, single nucleotide polymorphism; SE, standard error.

## Sheet: sheet2
Table S2 Full result of MR estimates (GM on BPH).
Bacterial taxa (exposure)	MR method	No. of SNP	OR(95%CI)	P-value
Actinomyces	Inverse variance weighted	7	1.03(0.93-1.13)	0.61
Actinomyces	cML-MA-BIC	7	1.03(0.93-1.14)	0.58
Actinomyces	Maximum likelihood	7	1.03(0.93-1.14)	0.61
Actinomyces	MR Egger	7	1.17(0.91-1.49)	0.27
Actinomyces	Weighted median	7	1.07(0.94-1.23)	0.28
Adlercreutzia	Inverse variance weighted	8	1.03(0.92-1.17)	0.58
Adlercreutzia	cML-MA-BIC	8	1.04(0.93-1.16)	0.5
Adlercreutzia	Maximum likelihood	8	1.04(0.93-1.16)	0.52
Adlercreutzia	MR Egger	8	0.86(0.49-1.51)	0.61
Adlercreutzia	Weighted median	8	1.00(0.87-1.16)	0.98
Akkermansia	Inverse variance weighted	12	1.09(0.99-1.20)	0.08
Akkermansia	cML-MA-BIC	12	1.09(0.99-1.21)	0.09
Akkermansia	Maximum likelihood	12	1.09(0.99-1.21)	0.08
Akkermansia	MR Egger	12	1.02(0.72-1.43)	0.92
Akkermansia	Weighted median	12	1.07(0.94-1.22)	0.33
Alistipes	Inverse variance weighted	12	0.90(0.75-1.08)	0.26
Alistipes	cML-MA-BIC	12	0.95(0.81-1.11)	0.5
Alistipes	Maximum likelihood	12	0.90(0.78-1.03)	0.13
Alistipes	MR Egger	12	1.00(0.41-2.48)	1
Alistipes	Weighted median	12	0.93(0.77-1.12)	0.46
Allisonella	Inverse variance weighted	8	1.00(0.94-1.06)	0.92
Allisonella	cML-MA-BIC	8	1.00(0.93-1.06)	0.91
Allisonella	Maximum likelihood	8	1.00(0.94-1.06)	0.92
Allisonella	MR Egger	8	0.84(0.55-1.28)	0.44
Allisonella	Weighted median	8	0.98(0.91-1.06)	0.68
Alloprevotella	Inverse variance weighted	5	0.98(0.91-1.06)	0.68
Alloprevotella	cML-MA-BIC	5	0.99(0.91-1.07)	0.74
Alloprevotella	Maximum likelihood	5	0.98(0.91-1.07)	0.67
Alloprevotella	MR Egger	5	0.84(0.40-1.76)	0.68
Alloprevotella	Weighted median	5	1.01(0.91-1.12)	0.88
Anaerofilum	Inverse variance weighted	10	0.94(0.87-1.01)	0.07
Anaerofilum	cML-MA-BIC	10	0.94(0.87-1.01)	0.09
Anaerofilum	Maximum likelihood	10	0.93(0.87-1.00)	0.07
Anaerofilum	MR Egger	10	0.90(0.59-1.37)	0.64
Anaerofilum	Weighted median	10	0.98(0.88-1.08)	0.69
Anaerostipes	Inverse variance weighted	13	1.03(0.90-1.16)	0.7
Anaerostipes	cML-MA-BIC	13	1.04(0.91-1.18)	0.58
Anaerostipes	Maximum likelihood	13	1.03(0.91-1.16)	0.67
Anaerostipes	MR Egger	13	1.41(0.92-2.17)	0.14
Anaerostipes	Weighted median	13	1.05(0.89-1.24)	0.57
Anaerotruncus	Inverse variance weighted	13	0.99(0.88-1.11)	0.85
Anaerotruncus	cML-MA-BIC	13	0.99(0.88-1.11)	0.83
Anaerotruncus	Maximum likelihood	13	0.99(0.88-1.11)	0.85
Anaerotruncus	MR Egger	13	1.19(0.85-1.67)	0.32
Anaerotruncus	Weighted median	13	1.08(0.91-1.28)	0.38
Bacteroides	Inverse variance weighted	8	1.02(0.88-1.18)	0.81
Bacteroides	cML-MA-BIC	8	1.02(0.88-1.18)	0.8
Bacteroides	Maximum likelihood	8	1.02(0.88-1.18)	0.8
Bacteroides	MR Egger	8	1.30(0.61-2.79)	0.52
Bacteroides	Weighted median	8	1.04(0.86-1.25)	0.69
Barnesiella	Inverse variance weighted	12	1.02(0.91-1.16)	0.71
Barnesiella	cML-MA-BIC	12	1.02(0.90-1.15)	0.79
Barnesiella	Maximum likelihood	12	1.02(0.91-1.15)	0.68
Barnesiella	MR Egger	12	0.92(0.55-1.54)	0.75
Barnesiella	Weighted median	12	0.95(0.81-1.11)	0.52
Bifidobacterium	Inverse variance weighted	19	0.94(0.84-1.04)	0.2
Bifidobacterium	cML-MA-BIC	19	0.90(0.82-0.99)	0.031
Bifidobacterium	Maximum likelihood	19	0.94(0.87-1.01)	0.1
Bifidobacterium	MR Egger	19	1.03(0.77-1.37)	0.87
Bifidobacterium	Weighted median	19	0.87(0.77-0.97)	0.017
Bilophila	Inverse variance weighted	13	1.01(0.91-1.13)	0.82
Bilophila	cML-MA-BIC	13	1.01(0.91-1.13)	0.83
Bilophila	Maximum likelihood	13	1.01(0.91-1.13)	0.82
Bilophila	MR Egger	13	0.98(0.58-1.66)	0.94
Bilophila	Weighted median	13	1.00(0.87-1.14)	0.95
Blautia	Inverse variance weighted	12	1.01(0.89-1.14)	0.88
Blautia	cML-MA-BIC	12	1.02(0.89-1.16)	0.81
Blautia	Maximum likelihood	12	1.01(0.89-1.15)	0.88
Blautia	MR Egger	12	1.02(0.74-1.41)	0.89
Blautia	Weighted median	12	1.04(0.88-1.23)	0.65
Butyricicoccus	Inverse variance weighted	8	0.99(0.87-1.14)	0.92
Butyricicoccus	cML-MA-BIC	8	0.99(0.87-1.13)	0.89
Butyricicoccus	Maximum likelihood	8	0.99(0.87-1.13)	0.92
Butyricicoccus	MR Egger	8	1.11(0.85-1.45)	0.48
Butyricicoccus	Weighted median	8	1.02(0.86-1.22)	0.78
Butyricimonas	Inverse variance weighted	13	0.99(0.90-1.09)	0.81
Butyricimonas	cML-MA-BIC	13	0.99(0.89-1.09)	0.78
Butyricimonas	Maximum likelihood	13	0.99(0.89-1.09)	0.8
Butyricimonas	MR Egger	13	1.01(0.71-1.43)	0.97
Butyricimonas	Weighted median	13	0.96(0.84-1.10)	0.57
Butyrivibrio	Inverse variance weighted	15	0.99(0.94-1.06)	0.85
Butyrivibrio	cML-MA-BIC	15	0.99(0.94-1.04)	0.68
Butyrivibrio	Maximum likelihood	15	0.99(0.95-1.04)	0.81
Butyrivibrio	MR Egger	15	0.87(0.67-1.13)	0.31
Butyrivibrio	Weighted median	15	0.94(0.88-1.01)	0.11
Candidatus Soleaferrea	Inverse variance weighted	9	0.95(0.86-1.05)	0.33
Candidatus Soleaferrea	cML-MA-BIC	9	0.95(0.87-1.04)	0.26
Candidatus Soleaferrea	Maximum likelihood	9	0.95(0.87-1.03)	0.21
Candidatus Soleaferrea	MR Egger	9	2.55(1.08-6.05)	0.07
Candidatus Soleaferrea	Weighted median	9	0.98(0.87-1.10)	0.72
Catenibacterium	Inverse variance weighted	4	0.97(0.88-1.06)	0.5
Catenibacterium	cML-MA-BIC	4	0.97(0.88-1.06)	0.5
Catenibacterium	Maximum likelihood	4	0.97(0.88-1.06)	0.5
Catenibacterium	MR Egger	4	1.40(0.43-4.57)	0.63
Catenibacterium	Weighted median	4	0.96(0.86-1.07)	0.47
Christensenellaceae (R7 group)	Inverse variance weighted	8	0.92(0.79-1.07)	0.29
Christensenellaceae (R7 group)	cML-MA-BIC	8	0.92(0.79-1.07)	0.29
Christensenellaceae (R7 group)	Maximum likelihood	8	0.92(0.79-1.07)	0.29
Christensenellaceae (R7 group)	MR Egger	8	1.38(0.81-2.36)	0.28
Christensenellaceae (R7 group)	Weighted median	8	0.92(0.75-1.13)	0.45
Clostridium (innocuum group)	Inverse variance weighted	8	1.02(0.95-1.09)	0.63
Clostridium (innocuum group)	cML-MA-BIC	8	1.01(0.94-1.09)	0.72
Clostridium (innocuum group)	Maximum likelihood	8	1.02(0.95-1.09)	0.62
Clostridium (innocuum group)	MR Egger	8	1.08(0.76-1.53)	0.69
Clostridium (innocuum group)	Weighted median	8	1.02(0.93-1.11)	0.75
Clostridiumsensustricto 1	Inverse variance weighted	6	0.93(0.82-1.05)	0.25
Clostridiumsensustricto 1	cML-MA-BIC	6	0.93(0.82-1.05)	0.25
Clostridiumsensustricto 1	Maximum likelihood	6	0.93(0.82-1.05)	0.25
Clostridiumsensustricto 1	MR Egger	6	0.78(0.55-1.10)	0.22
Clostridiumsensustricto 1	Weighted median	6	0.92(0.79-1.07)	0.27
Collinsella	Inverse variance weighted	10	1.05(0.92-1.19)	0.51
Collinsella	cML-MA-BIC	10	1.05(0.92-1.20)	0.51
Collinsella	Maximum likelihood	10	1.05(0.92-1.19)	0.51
Collinsella	MR Egger	10	1.15(0.69-1.93)	0.6
Collinsella	Weighted median	10	1.04(0.88-1.24)	0.62
Coprobacter	Inverse variance weighted	11	0.95(0.85-1.05)	0.29
Coprobacter	cML-MA-BIC	11	0.96(0.87-1.05)	0.37
Coprobacter	Maximum likelihood	11	0.95(0.87-1.03)	0.19
Coprobacter	MR Egger	11	1.15(0.77-1.71)	0.52
Coprobacter	Weighted median	11	0.94(0.84-1.06)	0.31
Coprococcus 1	Inverse variance weighted	12	1.02(0.89-1.18)	0.75
Coprococcus 1	cML-MA-BIC	12	0.98(0.84-1.14)	0.77
Coprococcus 1	Maximum likelihood	12	1.03(0.91-1.15)	0.67
Coprococcus 1	MR Egger	12	1.31(0.94-1.82)	0.14
Coprococcus 1	Weighted median	12	0.98(0.83-1.17)	0.84
Coprococcus 2	Inverse variance weighted	9	0.86(0.69-1.06)	0.16
Coprococcus 2	cML-MA-BIC	9	0.94(0.81-1.09)	0.42
Coprococcus 2	Maximum likelihood	9	0.84(0.74-0.95)	0.0059
Coprococcus 2	MR Egger	9	0.64(0.18-2.22)	0.5
Coprococcus 2	Weighted median	9	0.98(0.84-1.16)	0.83
Coprococcus 3	Inverse variance weighted	10	1.05(0.92-1.20)	0.46
Coprococcus 3	cML-MA-BIC	10	1.05(0.92-1.20)	0.47
Coprococcus 3	Maximum likelihood	10	1.05(0.92-1.20)	0.46
Coprococcus 3	MR Egger	10	1.66(0.74-3.74)	0.25
Coprococcus 3	Weighted median	10	1.06(0.89-1.24)	0.52
Defluviitaleaceae (UCG011)	Inverse variance weighted	10	0.97(0.88-1.06)	0.5
Defluviitaleaceae (UCG011)	cML-MA-BIC	10	0.97(0.88-1.06)	0.49
Defluviitaleaceae (UCG011)	Maximum likelihood	10	0.97(0.88-1.07)	0.5
Defluviitaleaceae (UCG011)	MR Egger	10	0.89(0.62-1.27)	0.53
Defluviitaleaceae (UCG011)	Weighted median	10	0.97(0.86-1.10)	0.64
Desulfovibrio	Inverse variance weighted	11	0.95(0.85-1.07)	0.38
Desulfovibrio	cML-MA-BIC	11	0.96(0.86-1.07)	0.47
Desulfovibrio	Maximum likelihood	11	0.95(0.86-1.05)	0.29
Desulfovibrio	MR Egger	11	0.84(0.59-1.19)	0.36
Desulfovibrio	Weighted median	11	0.94(0.83-1.07)	0.35
Dialister	Inverse variance weighted	11	1.09(0.98-1.21)	0.13
Dialister	cML-MA-BIC	11	1.09(0.98-1.22)	0.12
Dialister	Maximum likelihood	11	1.09(0.98-1.21)	0.12
Dialister	MR Egger	11	0.88(0.57-1.36)	0.58
Dialister	Weighted median	11	1.08(0.93-1.25)	0.33
Dorea	Inverse variance weighted	11	1.04(0.92-1.17)	0.56
Dorea	cML-MA-BIC	11	1.04(0.92-1.17)	0.57
Dorea	Maximum likelihood	11	1.04(0.92-1.17)	0.53
Dorea	MR Egger	11	1.01(0.74-1.38)	0.94
Dorea	Weighted median	11	0.98(0.83-1.16)	0.83
Eggerthella	Inverse variance weighted	9	1.02(0.95-1.11)	0.54
Eggerthella	cML-MA-BIC	9	1.02(0.95-1.11)	0.55
Eggerthella	Maximum likelihood	9	1.03(0.95-1.11)	0.53
Eggerthella	MR Egger	9	1.05(0.74-1.49)	0.79
Eggerthella	Weighted median	9	1.03(0.92-1.15)	0.59
Eisenbergiella	Inverse variance weighted	11	0.92(0.85-0.99)	0.022
Eisenbergiella	cML-MA-BIC	11	0.91(0.84-0.98)	0.018
Eisenbergiella	Maximum likelihood	11	0.92(0.85-0.99)	0.025
Eisenbergiella	MR Egger	11	0.68(0.39-1.17)	0.2
Eisenbergiella	Weighted median	11	0.92(0.83-1.02)	0.13
Enterorhabdus	Inverse variance weighted	6	0.99(0.80-1.22)	0.9
Enterorhabdus	cML-MA-BIC	6	1.03(0.89-1.19)	0.69
Enterorhabdus	Maximum likelihood	6	0.98(0.87-1.12)	0.81
Enterorhabdus	MR Egger	6	1.19(0.66-2.15)	0.59
Enterorhabdus	Weighted median	6	1.12(0.94-1.33)	0.19
Erysipelatoclostridium	Inverse variance weighted	16	1.04(0.95-1.14)	0.37
Erysipelatoclostridium	cML-MA-BIC	16	1.05(0.96-1.14)	0.28
Erysipelatoclostridium	Maximum likelihood	16	1.04(0.96-1.13)	0.3
Erysipelatoclostridium	MR Egger	16	0.83(0.59-1.16)	0.29
Erysipelatoclostridium	Weighted median	16	1.09(0.98-1.22)	0.11
Erysipelotrichaceae (UCG003)	Inverse variance weighted	17	0.96(0.88-1.05)	0.35
Erysipelotrichaceae (UCG003)	cML-MA-BIC	17	0.95(0.87-1.05)	0.32
Erysipelotrichaceae (UCG003)	Maximum likelihood	17	0.96(0.88-1.05)	0.37
Erysipelotrichaceae (UCG003)	MR Egger	17	1.03(0.81-1.33)	0.79
Erysipelotrichaceae (UCG003)	Weighted median	17	0.95(0.84-1.07)	0.43
Escherichia Shigella	Inverse variance weighted	10	1.19(1.05-1.36)	0.0082
Escherichia Shigella	cML-MA-BIC	10	1.19(1.04-1.36)	0.0092
Escherichia Shigella	Maximum likelihood	10	1.20(1.06-1.36)	0.0041
Escherichia Shigella	MR Egger	10	1.11(0.72-1.69)	0.65
Escherichia Shigella	Weighted median	10	1.15(0.97-1.37)	0.11
Eubacterium (brachy group)	Inverse variance weighted	10	1.05(0.97-1.15)	0.23
Eubacterium (brachy group)	cML-MA-BIC	10	1.03(0.95-1.11)	0.48
Eubacterium (brachy group)	Maximum likelihood	10	1.06(0.99-1.13)	0.11
Eubacterium (brachy group)	MR Egger	10	1.03(0.71-1.48)	0.9
Eubacterium (brachy group)	Weighted median	10	0.99(0.91-1.09)	0.89
Eubacterium (coprostanoligenes group)	Inverse variance weighted	12	0.96(0.81-1.15)	0.68
Eubacterium (coprostanoligenes group)	cML-MA-BIC	12	0.99(0.86-1.15)	0.94
Eubacterium (coprostanoligenes group)	Maximum likelihood	12	0.96(0.85-1.10)	0.58
Eubacterium (coprostanoligenes group)	MR Egger	12	0.58(0.32-1.05)	0.1
Eubacterium (coprostanoligenes group)	Weighted median	12	0.95(0.78-1.14)	0.56
Eubacterium (eligens group)	Inverse variance weighted	7	0.97(0.81-1.17)	0.75
Eubacterium (eligens group)	cML-MA-BIC	7	0.97(0.83-1.13)	0.66
Eubacterium (eligens group)	Maximum likelihood	7	0.97(0.83-1.13)	0.68
Eubacterium (eligens group)	MR Egger	7	0.67(0.36-1.25)	0.26
Eubacterium (eligens group)	Weighted median	7	0.92(0.75-1.12)	0.41
Eubacterium (fissicatena group)	Inverse variance weighted	9	1.02(0.95-1.09)	0.66
Eubacterium (fissicatena group)	cML-MA-BIC	9	1.02(0.95-1.09)	0.67
Eubacterium (fissicatena group)	Maximum likelihood	9	1.02(0.95-1.09)	0.65
Eubacterium (fissicatena group)	MR Egger	9	0.89(0.62-1.28)	0.56
Eubacterium (fissicatena group)	Weighted median	9	1.02(0.93-1.11)	0.73
Eubacterium (hallii group)	Inverse variance weighted	14	0.94(0.85-1.03)	0.2
Eubacterium (hallii group)	cML-MA-BIC	14	0.93(0.85-1.03)	0.18
Eubacterium (hallii group)	Maximum likelihood	14	0.94(0.85-1.04)	0.21
Eubacterium (hallii group)	MR Egger	14	0.83(0.68-1.01)	0.09
Eubacterium (hallii group)	Weighted median	14	0.93(0.81-1.06)	0.27
Eubacterium (nodatum group)	Inverse variance weighted	11	0.96(0.90-1.01)	0.12
Eubacterium (nodatum group)	cML-MA-BIC	11	0.96(0.90-1.01)	0.12
Eubacterium (nodatum group)	Maximum likelihood	11	0.95(0.90-1.01)	0.12
Eubacterium (nodatum group)	MR Egger	11	0.93(0.72-1.21)	0.62
Eubacterium (nodatum group)	Weighted median	11	0.95(0.88-1.02)	0.15
Eubacterium (oxidoreducens group)	Inverse variance weighted	5	0.95(0.86-1.05)	0.34
Eubacterium (oxidoreducens group)	cML-MA-BIC	5	0.94(0.85-1.05)	0.31
Eubacterium (oxidoreducens group)	Maximum likelihood	5	0.95(0.85-1.06)	0.33
Eubacterium (oxidoreducens group)	MR Egger	5	0.88(0.59-1.33)	0.6
Eubacterium (oxidoreducens group)	Weighted median	5	0.92(0.80-1.06)	0.25
Eubacterium (rectale group)	Inverse variance weighted	9	1.05(0.92-1.20)	0.48
Eubacterium (rectale group)	cML-MA-BIC	9	1.05(0.92-1.21)	0.47
Eubacterium (rectale group)	Maximum likelihood	9	1.05(0.91-1.21)	0.48
Eubacterium (rectale group)	MR Egger	9	1.50(0.89-2.52)	0.17
Eubacterium (rectale group)	Weighted median	9	1.05(0.87-1.26)	0.6
Eubacterium (ruminantium group)	Inverse variance weighted	18	1.02(0.93-1.11)	0.74
Eubacterium (ruminantium group)	cML-MA-BIC	18	1.00(0.93-1.08)	0.94
Eubacterium (ruminantium group)	Maximum likelihood	18	1.02(0.95-1.09)	0.61
Eubacterium (ruminantium group)	MR Egger	18	1.05(0.77-1.44)	0.75
Eubacterium (ruminantium group)	Weighted median	18	0.96(0.87-1.06)	0.44
Eubacterium (ventriosum group)	Inverse variance weighted	15	0.97(0.88-1.08)	0.58
Eubacterium (ventriosum group)	cML-MA-BIC	15	0.97(0.87-1.08)	0.55
Eubacterium (ventriosum group)	Maximum likelihood	15	0.97(0.87-1.08)	0.57
Eubacterium (ventriosum group)	MR Egger	15	1.07(0.68-1.68)	0.78
Eubacterium (ventriosum group)	Weighted median	15	1.01(0.88-1.16)	0.9
Eubacterium (xylanophilum group)	Inverse variance weighted	9	0.95(0.85-1.06)	0.38
Eubacterium (xylanophilum group)	cML-MA-BIC	9	0.95(0.85-1.06)	0.37
Eubacterium (xylanophilum group)	Maximum likelihood	9	0.95(0.85-1.06)	0.38
Eubacterium (xylanophilum group)	MR Egger	9	1.11(0.80-1.56)	0.55
Eubacterium (xylanophilum group)	Weighted median	9	0.95(0.83-1.10)	0.52
Faecalibacterium	Inverse variance weighted	10	1.06(0.96-1.18)	0.26
Faecalibacterium	cML-MA-BIC	10	1.07(0.96-1.18)	0.24
Faecalibacterium	Maximum likelihood	10	1.06(0.96-1.18)	0.25
Faecalibacterium	MR Egger	10	1.23(1.01-1.51)	0.08
Faecalibacterium	Weighted median	10	1.10(0.96-1.26)	0.18
Family XIII (AD3011 group)	Inverse variance weighted	13	1.12(0.98-1.29)	0.1
Family XIII (AD3011 group)	cML-MA-BIC	13	1.10(0.96-1.25)	0.16
Family XIII (AD3011 group)	Maximum likelihood	13	1.13(1.01-1.27)	0.028
Family XIII (AD3011 group)	MR Egger	13	0.97(0.49-1.91)	0.92
Family XIII (AD3011 group)	Weighted median	13	1.07(0.91-1.25)	0.43
Family XIII (UCG001)	Inverse variance weighted	8	1.01(0.89-1.14)	0.89
Family XIII (UCG001)	cML-MA-BIC	8	1.01(0.89-1.14)	0.92
Family XIII (UCG001)	Maximum likelihood	8	1.01(0.89-1.15)	0.89
Family XIII (UCG001)	MR Egger	8	1.03(0.68-1.56)	0.88
Family XIII (UCG001)	Weighted median	8	0.96(0.81-1.13)	0.6
Flavonifractor	Inverse variance weighted	6	0.87(0.75-1.00)	0.05
Flavonifractor	cML-MA-BIC	6	0.86(0.75-1.00)	0.045
Flavonifractor	Maximum likelihood	6	0.86(0.75-0.99)	0.039
Flavonifractor	MR Egger	6	0.71(0.37-1.34)	0.35
Flavonifractor	Weighted median	6	0.91(0.77-1.09)	0.31
Fusicatenibacter	Inverse variance weighted	19	0.98(0.86-1.11)	0.74
Fusicatenibacter	cML-MA-BIC	19	0.99(0.89-1.11)	0.88
Fusicatenibacter	Maximum likelihood	19	0.98(0.88-1.08)	0.66
Fusicatenibacter	MR Egger	19	0.85(0.52-1.37)	0.51
Fusicatenibacter	Weighted median	19	1.03(0.89-1.19)	0.71
Gordonibacter	Inverse variance weighted	11	1.03(0.97-1.10)	0.37
Gordonibacter	cML-MA-BIC	11	1.03(0.97-1.10)	0.3
Gordonibacter	Maximum likelihood	11	1.03(0.97-1.10)	0.32
Gordonibacter	MR Egger	11	0.85(0.66-1.11)	0.27
Gordonibacter	Weighted median	11	1.02(0.94-1.11)	0.64
Haemophilus	Inverse variance weighted	9	0.95(0.85-1.06)	0.34
Haemophilus	cML-MA-BIC	9	0.96(0.87-1.06)	0.44
Haemophilus	Maximum likelihood	9	0.94(0.86-1.04)	0.22
Haemophilus	MR Egger	9	1.11(0.88-1.41)	0.41
Haemophilus	Weighted median	9	1.01(0.90-1.15)	0.84
Holdemanella	Inverse variance weighted	11	0.99(0.92-1.07)	0.77
Holdemanella	cML-MA-BIC	11	0.99(0.92-1.07)	0.78
Holdemanella	Maximum likelihood	11	0.99(0.92-1.07)	0.77
Holdemanella	MR Egger	11	1.06(0.85-1.31)	0.64
Holdemanella	Weighted median	11	1.00(0.90-1.10)	0.93
Holdemania	Inverse variance weighted	14	0.93(0.86-1.01)	0.08
Holdemania	cML-MA-BIC	14	0.93(0.85-1.01)	0.08
Holdemania	Maximum likelihood	14	0.93(0.85-1.01)	0.08
Holdemania	MR Egger	14	0.99(0.77-1.26)	0.92
Holdemania	Weighted median	14	0.93(0.83-1.05)	0.23
Howardella	Inverse variance weighted	9	1.03(0.97-1.09)	0.39
Howardella	cML-MA-BIC	9	1.03(0.96-1.09)	0.4
Howardella	Maximum likelihood	9	1.03(0.97-1.10)	0.39
Howardella	MR Egger	9	0.90(0.71-1.16)	0.45
Howardella	Weighted median	9	0.99(0.92-1.07)	0.86
Hungatella	Inverse variance weighted	5	1.02(0.93-1.13)	0.62
Hungatella	cML-MA-BIC	5	1.02(0.93-1.13)	0.61
Hungatella	Maximum likelihood	5	1.02(0.93-1.13)	0.62
Hungatella	MR Egger	5	0.92(0.52-1.62)	0.78
Hungatella	Weighted median	5	1.05(0.94-1.17)	0.38
Intestinibacter	Inverse variance weighted	15	0.95(0.85-1.06)	0.38
Intestinibacter	cML-MA-BIC	15	0.95(0.86-1.04)	0.25
Intestinibacter	Maximum likelihood	15	0.95(0.87-1.04)	0.3
Intestinibacter	MR Egger	15	0.80(0.56-1.14)	0.24
Intestinibacter	Weighted median	15	0.96(0.84-1.09)	0.51
Intestinimonas	Inverse variance weighted	16	0.98(0.89-1.08)	0.71
Intestinimonas	cML-MA-BIC	16	0.98(0.89-1.07)	0.6
Intestinimonas	Maximum likelihood	16	0.98(0.90-1.07)	0.67
Intestinimonas	MR Egger	16	0.91(0.69-1.19)	0.49
Intestinimonas	Weighted median	16	0.97(0.86-1.10)	0.61
Lachnoclostridium	Inverse variance weighted	13	1.07(0.95-1.20)	0.28
Lachnoclostridium	cML-MA-BIC	13	1.06(0.94-1.20)	0.34
Lachnoclostridium	Maximum likelihood	13	1.07(0.95-1.20)	0.27
Lachnoclostridium	MR Egger	13	1.26(0.85-1.87)	0.27
Lachnoclostridium	Weighted median	13	1.05(0.89-1.23)	0.59
Lachnospira	Inverse variance weighted	6	1.05(0.88-1.26)	0.58
Lachnospira	cML-MA-BIC	6	1.06(0.88-1.27)	0.56
Lachnospira	Maximum likelihood	6	1.06(0.88-1.27)	0.56
Lachnospira	MR Egger	6	0.62(0.21-1.84)	0.44
Lachnospira	Weighted median	6	1.01(0.80-1.28)	0.94
Lachnospiraceae (FCS020 group)	Inverse variance weighted	13	0.96(0.85-1.08)	0.52
Lachnospiraceae (FCS020 group)	cML-MA-BIC	13	0.96(0.87-1.07)	0.5
Lachnospiraceae (FCS020 group)	Maximum likelihood	13	0.96(0.87-1.06)	0.43
Lachnospiraceae (FCS020 group)	MR Egger	13	0.90(0.64-1.25)	0.53
Lachnospiraceae (FCS020 group)	Weighted median	13	0.95(0.82-1.09)	0.46
Lachnospiraceae (NC2004 group)	Inverse variance weighted	9	1.02(0.91-1.16)	0.69
Lachnospiraceae (NC2004 group)	cML-MA-BIC	9	1.05(0.94-1.16)	0.4
Lachnospiraceae (NC2004 group)	Maximum likelihood	9	1.03(0.94-1.12)	0.55
Lachnospiraceae (NC2004 group)	MR Egger	9	0.95(0.56-1.61)	0.85
Lachnospiraceae (NC2004 group)	Weighted median	9	1.01(0.88-1.15)	0.89
Lachnospiraceae (ND3007 group)	Inverse variance weighted	3	1.06(0.84-1.35)	0.62
Lachnospiraceae (ND3007 group)	cML-MA-BIC	3	1.06(0.83-1.36)	0.63
Lachnospiraceae (ND3007 group)	Maximum likelihood	3	1.06(0.83-1.36)	0.62
Lachnospiraceae (ND3007 group)	MR Egger	3	0.78(0.01-73.60)	0.93
Lachnospiraceae (ND3007 group)	Weighted median	3	1.00(0.75-1.34)	1
Lachnospiraceae (NK4A136 group)	Inverse variance weighted	15	0.96(0.88-1.05)	0.37
Lachnospiraceae (NK4A136 group)	cML-MA-BIC	15	0.96(0.87-1.05)	0.36
Lachnospiraceae (NK4A136 group)	Maximum likelihood	15	0.96(0.88-1.05)	0.38
Lachnospiraceae (NK4A136 group)	MR Egger	15	0.96(0.80-1.15)	0.67
Lachnospiraceae (NK4A136 group)	Weighted median	15	0.93(0.81-1.07)	0.32
Lachnospiraceae (UCG001)	Inverse variance weighted	13	0.97(0.87-1.08)	0.54
Lachnospiraceae (UCG001)	cML-MA-BIC	13	0.97(0.89-1.07)	0.58
Lachnospiraceae (UCG001)	Maximum likelihood	13	0.97(0.89-1.06)	0.46
Lachnospiraceae (UCG001)	MR Egger	13	1.24(0.78-1.97)	0.38
Lachnospiraceae (UCG001)	Weighted median	13	0.98(0.86-1.12)	0.78
Lachnospiraceae (UCG004)	Inverse variance weighted	13	1.02(0.90-1.16)	0.74
Lachnospiraceae (UCG004)	cML-MA-BIC	13	1.02(0.91-1.14)	0.75
Lachnospiraceae (UCG004)	Maximum likelihood	13	1.02(0.91-1.15)	0.7
Lachnospiraceae (UCG004)	MR Egger	13	1.08(0.62-1.87)	0.8
Lachnospiraceae (UCG004)	Weighted median	13	0.98(0.83-1.14)	0.77
Lachnospiraceae (UCG008)	Inverse variance weighted	12	1.08(1.00-1.16)	0.05
Lachnospiraceae (UCG008)	cML-MA-BIC	12	1.08(1.00-1.16)	0.05
Lachnospiraceae (UCG008)	Maximum likelihood	12	1.08(1.00-1.16)	0.049
Lachnospiraceae (UCG008)	MR Egger	12	0.94(0.65-1.37)	0.75
Lachnospiraceae (UCG008)	Weighted median	12	1.10(1.00-1.22)	0.05
Lachnospiraceae (UCG010)	Inverse variance weighted	10	1.05(0.93-1.19)	0.4
Lachnospiraceae (UCG010)	cML-MA-BIC	10	1.05(0.93-1.19)	0.41
Lachnospiraceae (UCG010)	Maximum likelihood	10	1.05(0.93-1.19)	0.4
Lachnospiraceae (UCG010)	MR Egger	10	0.99(0.69-1.43)	0.97
Lachnospiraceae (UCG010)	Weighted median	10	1.01(0.88-1.18)	0.84
Lactobacillus	Inverse variance weighted	8	0.99(0.86-1.12)	0.83
Lactobacillus	cML-MA-BIC	8	1.01(0.91-1.12)	0.88
Lactobacillus	Maximum likelihood	8	0.99(0.90-1.07)	0.73
Lactobacillus	MR Egger	8	1.13(0.80-1.60)	0.51
Lactobacillus	Weighted median	8	1.00(0.88-1.12)	0.96
Lactococcus	Inverse variance weighted	8	1.05(0.97-1.13)	0.21
Lactococcus	cML-MA-BIC	8	1.05(0.97-1.13)	0.2
Lactococcus	Maximum likelihood	8	1.05(0.97-1.13)	0.2
Lactococcus	MR Egger	8	0.83(0.59-1.17)	0.33
Lactococcus	Weighted median	8	1.03(0.94-1.13)	0.52
Marvinbryantia	Inverse variance weighted	11	0.90(0.79-1.02)	0.09
Marvinbryantia	cML-MA-BIC	11	0.89(0.80-1.00)	0.05
Marvinbryantia	Maximum likelihood	11	0.89(0.80-1.00)	0.05
Marvinbryantia	MR Egger	11	0.63(0.41-0.97)	0.06
Marvinbryantia	Weighted median	11	0.87(0.74-1.02)	0.09
Methanobrevibacter	Inverse variance weighted	6	0.96(0.86-1.07)	0.44
Methanobrevibacter	cML-MA-BIC	6	0.94(0.84-1.04)	0.21
Methanobrevibacter	Maximum likelihood	6	0.95(0.87-1.04)	0.3
Methanobrevibacter	MR Egger	6	0.88(0.56-1.38)	0.61
Methanobrevibacter	Weighted median	6	0.93(0.82-1.04)	0.19
Odoribacter	Inverse variance weighted	7	1.12(0.97-1.29)	0.13
Odoribacter	cML-MA-BIC	7	1.12(0.97-1.29)	0.13
Odoribacter	Maximum likelihood	7	1.12(0.97-1.29)	0.13
Odoribacter	MR Egger	7	1.06(0.68-1.66)	0.79
Odoribacter	Weighted median	7	1.17(0.97-1.41)	0.1
Olsenella	Inverse variance weighted	10	0.98(0.91-1.06)	0.69
Olsenella	cML-MA-BIC	10	0.98(0.91-1.04)	0.49
Olsenella	Maximum likelihood	10	0.98(0.93-1.05)	0.62
Olsenella	MR Egger	10	0.88(0.69-1.12)	0.32
Olsenella	Weighted median	10	0.96(0.88-1.05)	0.39
Oscillibacter	Inverse variance weighted	13	0.95(0.84-1.08)	0.47
Oscillibacter	cML-MA-BIC	13	0.94(0.85-1.03)	0.2
Oscillibacter	Maximum likelihood	13	0.95(0.88-1.04)	0.29
Oscillibacter	MR Egger	13	1.09(0.67-1.80)	0.73
Oscillibacter	Weighted median	13	0.97(0.87-1.08)	0.58
Oscillospira	Inverse variance weighted	9	0.92(0.83-1.02)	0.1
Oscillospira	cML-MA-BIC	9	0.92(0.82-1.02)	0.12
Oscillospira	Maximum likelihood	9	0.91(0.82-1.02)	0.1
Oscillospira	MR Egger	9	0.79(0.50-1.27)	0.36
Oscillospira	Weighted median	9	0.93(0.81-1.07)	0.32
Oxalobacter	Inverse variance weighted	11	1.01(0.94-1.09)	0.71
Oxalobacter	cML-MA-BIC	11	1.01(0.95-1.08)	0.7
Oxalobacter	Maximum likelihood	11	1.02(0.95-1.08)	0.65
Oxalobacter	MR Egger	11	0.85(0.59-1.20)	0.38
Oxalobacter	Weighted median	11	1.03(0.95-1.13)	0.48
Parabacteroides	Inverse variance weighted	5	0.98(0.75-1.28)	0.88
Parabacteroides	cML-MA-BIC	5	0.99(0.81-1.20)	0.92
Parabacteroides	Maximum likelihood	5	0.98(0.81-1.18)	0.81
Parabacteroides	MR Egger	5	1.26(0.19-8.28)	0.82
Parabacteroides	Weighted median	5	0.99(0.76-1.29)	0.95
Paraprevotella	Inverse variance weighted	13	0.99(0.93-1.06)	0.83
Paraprevotella	cML-MA-BIC	13	0.99(0.92-1.06)	0.83
Paraprevotella	Maximum likelihood	13	0.99(0.92-1.06)	0.83
Paraprevotella	MR Egger	13	1.05(0.80-1.36)	0.74
Paraprevotella	Weighted median	13	0.98(0.89-1.07)	0.64
Parasutterella	Inverse variance weighted	14	0.98(0.91-1.07)	0.71
Parasutterella	cML-MA-BIC	14	0.98(0.90-1.07)	0.68
Parasutterella	Maximum likelihood	14	0.98(0.90-1.07)	0.7
Parasutterella	MR Egger	14	1.05(0.83-1.32)	0.7
Parasutterella	Weighted median	14	0.99(0.88-1.12)	0.9
Peptococcus	Inverse variance weighted	14	0.98(0.92-1.05)	0.62
Peptococcus	cML-MA-BIC	14	0.98(0.92-1.05)	0.6
Peptococcus	Maximum likelihood	14	0.98(0.92-1.05)	0.62
Peptococcus	MR Egger	14	0.83(0.64-1.06)	0.15
Peptococcus	Weighted median	14	0.97(0.89-1.06)	0.55
Phascolarctobacterium	Inverse variance weighted	9	1.12(0.99-1.25)	0.06
Phascolarctobacterium	cML-MA-BIC	9	1.13(1.00-1.27)	0.049
Phascolarctobacterium	Maximum likelihood	9	1.12(1.00-1.26)	0.05
Phascolarctobacterium	MR Egger	9	0.89(0.52-1.51)	0.67
Phascolarctobacterium	Weighted median	9	1.18(1.02-1.37)	0.029
Prevotella 7	Inverse variance weighted	11	0.98(0.92-1.05)	0.6
Prevotella 7	cML-MA-BIC	11	0.99(0.92-1.05)	0.68
Prevotella 7	Maximum likelihood	11	0.98(0.92-1.04)	0.55
Prevotella 7	MR Egger	11	0.96(0.63-1.46)	0.84
Prevotella 7	Weighted median	11	0.97(0.89-1.05)	0.39
Prevotella 9	Inverse variance weighted	15	1.00(0.92-1.08)	0.94
Prevotella 9	cML-MA-BIC	15	1.00(0.92-1.08)	0.91
Prevotella 9	Maximum likelihood	15	1.00(0.92-1.08)	0.94
Prevotella 9	MR Egger	15	0.89(0.71-1.11)	0.31
Prevotella 9	Weighted median	15	0.98(0.88-1.09)	0.67
Rikenellaceae (RC9 gut group)	Inverse variance weighted	12	0.98(0.93-1.03)	0.46
Rikenellaceae (RC9 gut group)	cML-MA-BIC	12	0.98(0.93-1.04)	0.47
Rikenellaceae (RC9 gut group)	Maximum likelihood	12	0.98(0.93-1.04)	0.46
Rikenellaceae (RC9 gut group)	MR Egger	12	1.07(0.76-1.49)	0.72
Rikenellaceae (RC9 gut group)	Weighted median	12	1.00(0.93-1.08)	0.94
Romboutsia	Inverse variance weighted	14	0.93(0.82-1.06)	0.26
Romboutsia	cML-MA-BIC	14	0.93(0.83-1.04)	0.21
Romboutsia	Maximum likelihood	14	0.93(0.84-1.03)	0.15
Romboutsia	MR Egger	14	1.04(0.71-1.54)	0.84
Romboutsia	Weighted median	14	0.89(0.77-1.04)	0.15
Roseburia	Inverse variance weighted	14	1.09(0.95-1.24)	0.21
Roseburia	cML-MA-BIC	14	1.09(0.97-1.23)	0.16
Roseburia	Maximum likelihood	14	1.09(0.97-1.23)	0.13
Roseburia	MR Egger	14	1.38(0.92-2.07)	0.15
Roseburia	Weighted median	14	1.03(0.86-1.22)	0.77
Ruminiclostridium 5	Inverse variance weighted	11	0.97(0.85-1.12)	0.7
Ruminiclostridium 5	cML-MA-BIC	11	0.98(0.86-1.12)	0.75
Ruminiclostridium 5	Maximum likelihood	11	0.97(0.85-1.11)	0.67
Ruminiclostridium 5	MR Egger	11	1.12(0.61-2.06)	0.72
Ruminiclostridium 5	Weighted median	11	0.99(0.83-1.18)	0.93
Ruminiclostridium 6	Inverse variance weighted	15	1.07(0.95-1.20)	0.28
Ruminiclostridium 6	cML-MA-BIC	15	1.08(0.97-1.20)	0.15
Ruminiclostridium 6	Maximum likelihood	15	1.07(0.97-1.18)	0.19
Ruminiclostridium 6	MR Egger	15	1.18(0.88-1.59)	0.28
Ruminiclostridium 6	Weighted median	15	1.15(1.00-1.31)	0.05
Ruminiclostridium 9	Inverse variance weighted	9	1.10(0.95-1.29)	0.2
Ruminiclostridium 9	cML-MA-BIC	9	1.11(0.96-1.28)	0.17
Ruminiclostridium 9	Maximum likelihood	9	1.11(0.96-1.28)	0.16
Ruminiclostridium 9	MR Egger	9	0.99(0.44-2.24)	0.98
Ruminiclostridium 9	Weighted median	9	1.07(0.87-1.31)	0.53
Ruminococcaceae (NK4A214 group)	Inverse variance weighted	14	1.04(0.94-1.15)	0.47
Ruminococcaceae (NK4A214 group)	cML-MA-BIC	14	1.04(0.94-1.16)	0.45
Ruminococcaceae (NK4A214 group)	Maximum likelihood	14	1.04(0.94-1.16)	0.46
Ruminococcaceae (NK4A214 group)	MR Egger	14	1.03(0.73-1.45)	0.89
Ruminococcaceae (NK4A214 group)	Weighted median	14	1.06(0.92-1.23)	0.39
Ruminococcaceae (UCG002)	Inverse variance weighted	20	0.98(0.89-1.07)	0.61
Ruminococcaceae (UCG002)	cML-MA-BIC	20	0.97(0.89-1.06)	0.52
Ruminococcaceae (UCG002)	Maximum likelihood	20	0.98(0.90-1.06)	0.59
Ruminococcaceae (UCG002)	MR Egger	20	0.89(0.71-1.13)	0.36
Ruminococcaceae (UCG002)	Weighted median	20	0.93(0.83-1.05)	0.24
Ruminococcaceae (UCG003)	Inverse variance weighted	12	1.09(0.98-1.21)	0.1
Ruminococcaceae (UCG003)	cML-MA-BIC	12	1.09(0.98-1.22)	0.09
Ruminococcaceae (UCG003)	Maximum likelihood	12	1.10(0.99-1.22)	0.09
Ruminococcaceae (UCG003)	MR Egger	12	0.96(0.68-1.35)	0.83
Ruminococcaceae (UCG003)	Weighted median	12	1.05(0.92-1.20)	0.48
Ruminococcaceae (UCG004)	Inverse variance weighted	11	0.94(0.81-1.09)	0.39
Ruminococcaceae (UCG004)	cML-MA-BIC	11	0.97(0.87-1.09)	0.62
Ruminococcaceae (UCG004)	Maximum likelihood	11	0.94(0.85-1.03)	0.19
Ruminococcaceae (UCG004)	MR Egger	11	1.43(0.64-3.21)	0.41
Ruminococcaceae (UCG004)	Weighted median	11	0.95(0.82-1.10)	0.48
Ruminococcaceae (UCG005)	Inverse variance weighted	14	1.07(0.97-1.19)	0.18
Ruminococcaceae (UCG005)	cML-MA-BIC	14	1.08(0.98-1.20)	0.14
Ruminococcaceae (UCG005)	Maximum likelihood	14	1.08(0.97-1.19)	0.15
Ruminococcaceae (UCG005)	MR Egger	14	1.01(0.76-1.35)	0.93
Ruminococcaceae (UCG005)	Weighted median	14	1.04(0.91-1.20)	0.56
Ruminococcaceae (UCG009)	Inverse variance weighted	11	0.88(0.79-0.99)	0.027
Ruminococcaceae (UCG009)	cML-MA-BIC	11	0.87(0.80-0.95)	0.0029
Ruminococcaceae (UCG009)	Maximum likelihood	11	0.88(0.81-0.96)	0.0029
Ruminococcaceae (UCG009)	MR Egger	11	0.82(0.53-1.28)	0.41
Ruminococcaceae (UCG009)	Weighted median	11	0.83(0.74-0.94)	0.0029
Ruminococcaceae (UCG010)	Inverse variance weighted	6	1.06(0.90-1.25)	0.46
Ruminococcaceae (UCG010)	cML-MA-BIC	6	1.06(0.91-1.23)	0.46
Ruminococcaceae (UCG010)	Maximum likelihood	6	1.07(0.93-1.23)	0.36
Ruminococcaceae (UCG010)	MR Egger	6	1.00(0.61-1.64)	1
Ruminococcaceae (UCG010)	Weighted median	6	1.04(0.86-1.26)	0.66
Ruminococcaceae (UCG011)	Inverse variance weighted	8	0.97(0.89-1.06)	0.51
Ruminococcaceae (UCG011)	cML-MA-BIC	8	0.96(0.88-1.04)	0.28
Ruminococcaceae (UCG011)	Maximum likelihood	8	0.97(0.90-1.04)	0.38
Ruminococcaceae (UCG011)	MR Egger	8	1.30(0.87-1.94)	0.25
Ruminococcaceae (UCG011)	Weighted median	8	0.98(0.89-1.08)	0.66
Ruminococcaceae (UCG013)	Inverse variance weighted	11	1.01(0.90-1.14)	0.84
Ruminococcaceae (UCG013)	cML-MA-BIC	11	1.00(0.88-1.14)	0.99
Ruminococcaceae (UCG013)	Maximum likelihood	11	1.01(0.90-1.14)	0.84
Ruminococcaceae (UCG013)	MR Egger	11	0.98(0.69-1.40)	0.92
Ruminococcaceae (UCG013)	Weighted median	11	0.97(0.83-1.14)	0.73
Ruminococcaceae (UCG014)	Inverse variance weighted	10	0.93(0.83-1.03)	0.16
Ruminococcaceae (UCG014)	cML-MA-BIC	10	0.93(0.83-1.04)	0.19
Ruminococcaceae (UCG014)	Maximum likelihood	10	0.93(0.83-1.03)	0.17
Ruminococcaceae (UCG014)	MR Egger	10	1.07(0.84-1.37)	0.59
Ruminococcaceae (UCG014)	Weighted median	10	0.99(0.86-1.14)	0.89
Ruminococcus (gauvreauii group)	Inverse variance weighted	10	0.96(0.81-1.13)	0.63
Ruminococcus (gauvreauii group)	cML-MA-BIC	10	0.99(0.85-1.15)	0.92
Ruminococcus (gauvreauii group)	Maximum likelihood	10	0.96(0.85-1.09)	0.53
Ruminococcus (gauvreauii group)	MR Egger	10	0.90(0.57-1.43)	0.66
Ruminococcus (gauvreauii group)	Weighted median	10	1.05(0.89-1.25)	0.56
Ruminococcus (gnavus group)	Inverse variance weighted	15	1.02(0.93-1.11)	0.71
Ruminococcus (gnavus group)	cML-MA-BIC	15	1.01(0.91-1.11)	0.9
Ruminococcus (gnavus group)	Maximum likelihood	15	1.02(0.93-1.12)	0.71
Ruminococcus (gnavus group)	MR Egger	15	1.22(0.98-1.51)	0.1
Ruminococcus (gnavus group)	Weighted median	15	1.04(0.91-1.18)	0.56
Ruminococcus (torques group)	Inverse variance weighted	11	0.93(0.81-1.06)	0.27
Ruminococcus (torques group)	cML-MA-BIC	11	0.93(0.83-1.04)	0.2
Ruminococcus (torques group)	Maximum likelihood	11	0.93(0.83-1.04)	0.18
Ruminococcus (torques group)	MR Egger	11	0.82(0.47-1.44)	0.5
Ruminococcus (torques group)	Weighted median	11	0.95(0.82-1.10)	0.46
Ruminococcus 1	Inverse variance weighted	11	0.97(0.90-1.05)	0.45
Ruminococcus 1	cML-MA-BIC	11	0.97(0.90-1.05)	0.48
Ruminococcus 1	Maximum likelihood	11	0.97(0.90-1.05)	0.44
Ruminococcus 1	MR Egger	11	0.82(0.57-1.19)	0.33
Ruminococcus 1	Weighted median	11	0.99(0.89-1.10)	0.84
Ruminococcus 2	Inverse variance weighted	8	1.02(0.87-1.19)	0.85
Ruminococcus 2	cML-MA-BIC	8	1.01(0.86-1.19)	0.86
Ruminococcus 2	Maximum likelihood	8	1.02(0.87-1.19)	0.85
Ruminococcus 2	MR Egger	8	0.99(0.60-1.64)	0.97
Ruminococcus 2	Weighted median	8	0.99(0.82-1.20)	0.94
Sellimonas	Inverse variance weighted	9	0.98(0.93-1.05)	0.63
Sellimonas	cML-MA-BIC	9	0.99(0.93-1.05)	0.68
Sellimonas	Maximum likelihood	9	0.98(0.93-1.04)	0.6
Sellimonas	MR Egger	9	0.90(0.63-1.28)	0.58
Sellimonas	Weighted median	9	1.02(0.94-1.11)	0.63
Senegalimassilia	Inverse variance weighted	5	0.93(0.78-1.10)	0.37
Senegalimassilia	cML-MA-BIC	5	0.92(0.80-1.06)	0.26
Senegalimassilia	Maximum likelihood	5	0.92(0.80-1.05)	0.23
Senegalimassilia	MR Egger	5	0.70(0.35-1.39)	0.38
Senegalimassilia	Weighted median	5	0.88(0.73-1.06)	0.18
Slackia	Inverse variance weighted	6	1.00(0.90-1.11)	1
Slackia	cML-MA-BIC	6	1.00(0.90-1.11)	0.99
Slackia	Maximum likelihood	6	1.00(0.90-1.11)	1
Slackia	MR Egger	6	1.01(0.50-2.03)	0.97
Slackia	Weighted median	6	0.97(0.85-1.10)	0.63
Streptococcus	Inverse variance weighted	14	0.96(0.85-1.07)	0.45
Streptococcus	cML-MA-BIC	14	0.96(0.85-1.07)	0.46
Streptococcus	Maximum likelihood	14	0.96(0.85-1.07)	0.45
Streptococcus	MR Egger	14	1.21(0.80-1.84)	0.39
Streptococcus	Weighted median	14	0.96(0.82-1.12)	0.61
Subdoligranulum	Inverse variance weighted	11	1.07(0.95-1.20)	0.28
Subdoligranulum	cML-MA-BIC	11	1.06(0.94-1.20)	0.31
Subdoligranulum	Maximum likelihood	11	1.07(0.95-1.20)	0.27
Subdoligranulum	MR Egger	11	1.16(0.86-1.56)	0.36
Subdoligranulum	Weighted median	11	1.00(0.86-1.18)	0.96
Sutterella	Inverse variance weighted	12	0.99(0.89-1.10)	0.83
Sutterella	cML-MA-BIC	12	0.99(0.89-1.10)	0.86
Sutterella	Maximum likelihood	12	0.99(0.89-1.10)	0.82
Sutterella	MR Egger	12	1.07(0.68-1.68)	0.79
Sutterella	Weighted median	12	1.00(0.87-1.15)	0.97
Terrisporobacter	Inverse variance weighted	5	1.04(0.88-1.23)	0.64
Terrisporobacter	cML-MA-BIC	5	1.03(0.89-1.18)	0.73
Terrisporobacter	Maximum likelihood	5	1.04(0.92-1.18)	0.51
Terrisporobacter	MR Egger	5	0.97(0.55-1.72)	0.92
Terrisporobacter	Weighted median	5	1.00(0.85-1.18)	0.99
Turicibacter	Inverse variance weighted	9	0.99(0.87-1.13)	0.89
Turicibacter	cML-MA-BIC	9	1.00(0.89-1.12)	0.97
Turicibacter	Maximum likelihood	9	0.99(0.89-1.10)	0.86
Turicibacter	MR Egger	9	0.81(0.47-1.39)	0.47
Turicibacter	Weighted median	9	1.00(0.87-1.16)	0.96
Tyzzerella 3	Inverse variance weighted	12	0.99(0.93-1.06)	0.86
Tyzzerella 3	cML-MA-BIC	12	1.00(0.93-1.07)	0.95
Tyzzerella 3	Maximum likelihood	12	0.99(0.93-1.06)	0.85
Tyzzerella 3	MR Egger	12	1.42(0.97-2.07)	0.1
Tyzzerella 3	Weighted median	12	1.03(0.94-1.12)	0.58
Veillonella	Inverse variance weighted	5	0.95(0.82-1.09)	0.42
Veillonella	cML-MA-BIC	5	0.94(0.82-1.09)	0.42
Veillonella	Maximum likelihood	5	0.94(0.82-1.09)	0.42
Veillonella	MR Egger	5	3.32(0.13-82.57)	0.52
Veillonella	Weighted median	5	0.90(0.75-1.08)	0.26
Victivallis	Inverse variance weighted	11	1.03(0.97-1.09)	0.4
Victivallis	cML-MA-BIC	11	1.03(0.97-1.09)	0.34
Victivallis	Maximum likelihood	11	1.03(0.97-1.09)	0.36
Victivallis	MR Egger	11	0.97(0.64-1.47)	0.89
Victivallis	Weighted median	11	1.01(0.93-1.09)	0.89
MR, Mendelian randomization; GM, gut microbiota; BPH,Benign prostatic hyperplasia; SNP, single nucleotide polymorphism; OR, odds ratio; CI, confidence interval; IVW, inverse variance weighted; ML, maximum likelihood.

## Sheet: sheet3
Table S3 The heterogeneity of GM instrumental variables (GM on BPH).
Bacterial taxa (exposure)	Cochran's Q	df	P-value	I2(%)
Actinomyces	4.43	6	0.62	0
Adlercreutzia	9.09	7	0.25	22.98
Akkermansia	6.65	11	0.83	0
Alistipes	20.64	11	0.04	46.71
Allisonella	2.96	7	0.89	0
Alloprevotella	3.63	4	0.46	0
Anaerofilum	9.08	9	0.43	0.88
Anaerostipes	13.42	12	0.34	10.55
Anaerotruncus	12.6	12	0.4	4.75
Bacteroides	2.34	7	0.94	0
Barnesiella	13.29	11	0.27	17.25
Bifidobacterium	34.52	18	0.0109	47.85
Bilophila	6.71	12	0.88	0
Blautia	9.26	11	0.6	0
Butyricicoccus	7.52	7	0.38	6.91
Butyricimonas	10.68	12	0.56	0
Butyrivibrio	22.52	14	0.07	37.84
Candidatus Soleaferrea	12.41	8	0.13	35.54
Catenibacterium	0.69	3	0.87	0
Christensenellaceae (R7 group)	4.46	7	0.73	0
Clostridium (innocuum group)	5.69	7	0.58	0
Clostridium sensustricto 1	1.83	5	0.87	0
Collinsella	3.54	9	0.94	0
Coprobacter	16.44	10	0.09	39.18
Coprococcus 1	18.2	11	0.08	39.56
Coprococcus 2	28.72	8	0.000355	72.15
Coprococcus3	5.76	9	0.76	0
Defluviitaleaceae (UCG011)	4.41	9	0.88	0
Desulfovibrio	14.59	10	0.15	31.47
Dialister	7.4	10	0.69	0
Dorea	10.5	10	0.4	4.79
Eggerthella	5.36	8	0.72	0
Eisenbergiella	10.48	10	0.4	4.6
Enterorhabdus	16.62	5	0.00528	69.92
Erysipelatoclostridium	18.31	15	0.25	18.07
Erysipelotrichaceae (UCG003)	13.42	16	0.64	0
Escherichia Shigella	11.01	9	0.27	18.29
Eubacterium (brachy group)	15.56	9	0.08	42.17
Eubacterium (coprostanoligenes group)	21.9	11	0.03	49.78
Eubacterium (eligens group)	9.48	6	0.15	36.68
Eubacterium (fissicatena group)	3.92	8	0.86	0
Eubacterium (hallii group)	9.9	13	0.7	0
Eubacterium (nodatum group)	4.85	10	0.9	0
Eubacterium (oxidoreducens group)	3.52	4	0.48	0
Eubacterium (rectale group)	7.19	8	0.52	0
Eubacterium (ruminantium group)	34.35	17	0.00757	50.51
Eubacterium (ventriosum group)	12.63	14	0.56	0
Eubacterium (xylanophilum group)	4.73	8	0.79	0
Faecalibacterium	8.19	9	0.52	0
Family XIIIAD (3011 group)	20.73	12	0.05	42.12
Family XIII (UCG001)	7.07	7	0.42	0.96
Flavonifractor	5.6	5	0.35	10.79
Fusicatenibacter	29.99	18	0.04	39.98
Gordonibacter	11.9	10	0.29	15.94
Haemophilus	13.15	8	0.11	39.16
Holdemanella	4.02	10	0.95	0
Holdemania	12.98	13	0.45	0
Howardella	6.03	8	0.64	0
Hungatella	1.35	4	0.85	0
Intestinibacter	20.89	14	0.1	32.97
Intestinimonas	18.72	15	0.23	19.89
Lachnoclostridium	11.87	12	0.46	0
Lachnospira	5.28	5	0.38	5.25
Lachnospiraceae (FCS020 group)	17.28	12	0.14	30.56
Lachnospiraceae (NC2004 group)	16.68	8	0.03	52.02
Lachnospiraceae (ND3007 group)	1.28	2	0.53	0
Lachnospiraceae (NK4A136 group)	11.62	14	0.64	0
Lachnospiraceae (UCG001)	19.22	12	0.08	37.57
Lachnospiraceae (UCG004)	14.94	12	0.24	19.68
Lachnospiraceae (UCG008)	6.95	11	0.8	0
Lachnospiraceae (UCG010)	3.57	9	0.94	0
Lactobacillus	17.88	7	0.0125	60.86
Lactococcus	4.93	7	0.67	0
Marvinbryantia	12.94	10	0.23	22.74
Methanobrevibacter	8.25	5	0.14	39.41
Odoribacter	3.46	6	0.75	0
Olsenella	14.49	9	0.11	37.87
Oscillibacter	28.71	12	0.00435	58.2
Oscillospira	7.57	8	0.48	0
Oxalobacter	14.24	10	0.16	29.77
Parabacteroides	8.92	4	0.06	55.14
Paraprevotella	4.58	12	0.97	0
Parasutterella	11.97	13	0.53	0
Peptococcus	11.65	13	0.56	0
Phascolarctobacterium	8.61	8	0.38	7.04
Prevotella 7	13.62	10	0.19	26.56
Prevotella 9	13.98	14	0.45	0
Rikenellaceae (RC9gut group)	7.44	11	0.76	0
Romboutsia	21.5	13	0.06	39.54
Roseburia	17.91	13	0.16	27.41
Ruminiclostridium 5	12.15	10	0.28	17.66
Ruminiclostridium 6	20.21	14	0.12	30.73
Ruminiclostridium 9	9.28	8	0.32	13.8
Ruminococcaceae (NK4A214 group)	11.98	13	0.53	0
Ruminococcaceae (UCG002)	21.15	19	0.33	10.19
Ruminococcaceae (UCG003)	5.71	11	0.89	0
Ruminococcaceae (UCG004)	24.22	10	0.00703	58.72
Ruminococcaceae (UCG005)	14.39	13	0.35	9.64
Ruminococcaceae (UCG009)	17.64	10	0.06	43.32
Ruminococcaceae (UCG010)	7.3	5	0.2	31.48
Ruminococcaceae (UCG011)	11.96	7	0.1	41.47
Ruminococcaceae (UCG013)	9.89	10	0.45	0
Ruminococcaceae (UCG014)	8.04	9	0.53	0
Ruminococcus 1	17.75	9	0.04	49.3
Ruminococcus 2	13.24	14	0.51	0
Ruminococcus (gauvreauii group)	14.74	10	0.14	32.14
Ruminococcus (gnavus group)	7.39	10	0.69	0
Ruminococcus (torques group)	2.05	7	0.96	0
Sellimonas	9.1	8	0.33	12.1
Senegalimassilia	6.91	4	0.14	42.1
Slackia	2.31	5	0.81	0
Streptococcus	13.95	13	0.38	6.81
Subdoligranulum	9.01	10	0.53	0
Sutterella	5.2	11	0.92	0
Terrisporobacter	7.34	4	0.12	45.51
Turicibacter	13.38	8	0.1	40.2
Tyzzerella 3	9.77	11	0.55	0
Veillonella	3.05	4	0.55	0
Victivallis	10.95	10	0.36	8.64
GM, gut microbiota; BPH,Benign prostatic hyperplasia; Df, degree of freedom.

## Sheet: sheet4
Table S4 Directional horizontal pleiotropy assessed by intercept term in MR Egger regression (GM on BPH).
Bacterial taxa (exposure)	Egger_intercept	SE	P-value
Actinomyces	-0.016	0.014	0.31
Adlercreutzia	0.017	0.025	0.53
Akkermansia	0.006	0.013	0.68
Alistipes	-0.007	0.028	0.82
Allisonella	0.025	0.031	0.44
Alloprevotella	0.022	0.052	0.7
Anaerofilum	0.004	0.023	0.86
Anaerostipes	-0.021	0.014	0.16
Anaerotruncus	-0.014	0.012	0.27
Bacteroides	-0.016	0.025	0.54
Barnesiella	0.008	0.02	0.67
Bifidobacterium	-0.008	0.012	0.51
Bilophila	0.002	0.019	0.9
Blautia	-0.001	0.011	0.93
Butyricicoccus	-0.011	0.012	0.39
Butyricimonas	-0.002	0.015	0.91
Butyrivibrio	0.02	0.019	0.32
Candidatus Soleaferrea	-0.093	0.041	0.06
Catenibacterium	-0.048	0.077	0.6
Christensenellaceae (R7 group)	-0.031	0.02	0.18
Clostridium (innocuum group)	-0.008	0.024	0.75
Clostridium sensustricto 1	0.018	0.017	0.34
Collinsella	-0.007	0.018	0.71
Coprobacter	-0.021	0.022	0.36
Coprococcus 1	-0.02	0.012	0.14
Coprococcus 2	0.022	0.048	0.66
Coprococcus3	-0.027	0.024	0.29
Defluviitaleaceae (UCG011)	0.009	0.018	0.64
Desulfovibrio	0.012	0.017	0.48
Dialister	0.016	0.016	0.35
Dorea	0.002	0.012	0.88
Eggerthella	-0.003	0.02	0.89
Eisenbergiella	0.032	0.029	0.31
Enterorhabdus	-0.026	0.039	0.54
Erysipelatoclostridium	0.019	0.014	0.19
Erysipelotrichaceae (UCG003)	-0.007	0.011	0.53
Escherichia Shigella	0.006	0.016	0.73
Eubacterium (brachy group)	0.004	0.024	0.88
Eubacterium (coprostanoligenes group)	0.033	0.019	0.11
Eubacterium (eligens group)	0.029	0.023	0.27
Eubacterium (fissicatena group)	0.017	0.024	0.5
Eubacterium (hallii group)	0.012	0.008	0.19
Eubacterium (nodatum group)	0.003	0.019	0.87
Eubacterium (oxidoreducens group)	0.008	0.023	0.75
Eubacterium (rectale group)	-0.023	0.016	0.21
Eubacterium (ruminantium group)	-0.004	0.015	0.82
Eubacterium (ventriosum group)	-0.007	0.017	0.68
Eubacterium (xylanophilum group)	-0.014	0.014	0.36
Faecalibacterium	-0.018	0.011	0.13
Family XIIIAD (3011 group)	0.013	0.028	0.67
Family XIII (UCG001)	-0.002	0.018	0.91
Flavonifractor	0.017	0.026	0.56
Fusicatenibacter	0.01	0.016	0.55
Gordonibacter	0.029	0.02	0.18
Haemophilus	-0.021	0.014	0.18
Holdemanella	-0.008	0.012	0.54
Holdemania	-0.006	0.012	0.62
Howardella	0.02	0.019	0.33
Hungatella	0.015	0.038	0.73
Intestinibacter	0.014	0.014	0.33
Intestinimonas	0.007	0.012	0.54
Lachnoclostridium	-0.012	0.014	0.4
Lachnospira	0.032	0.033	0.39
Lachnospiraceae (FCS020 group)	0.006	0.012	0.66
Lachnospiraceae (NC2004 group)	0.009	0.031	0.78
Lachnospiraceae (ND3007 group)	0.018	0.136	0.92
Lachnospiraceae (NK4A136 group)	0	0.007	0.99
Lachnospiraceae (UCG001)	-0.023	0.021	0.3
Lachnospiraceae (UCG004)	-0.003	0.018	0.85
Lachnospiraceae (UCG008)	0.014	0.019	0.49
Lachnospiraceae (UCG010)	0.005	0.014	0.75
Lactobacillus	-0.017	0.02	0.43
Lactococcus	0.032	0.024	0.22
Marvinbryantia	0.03	0.018	0.13
Methanobrevibacter	0.013	0.033	0.72
Odoribacter	0.004	0.017	0.84
Olsenella	0.017	0.017	0.35
Oscillibacter	-0.013	0.024	0.59
Oscillospira	0.014	0.022	0.55
Oxalobacter	0.028	0.027	0.33
Parabacteroides	-0.022	0.083	0.81
Paraprevotella	-0.006	0.014	0.69
Parasutterella	-0.005	0.01	0.58
Peptococcus	0.024	0.017	0.17
Phascolarctobacterium	0.02	0.023	0.41
Prevotella 7	0.004	0.03	0.91
Prevotella 9	0.012	0.011	0.29
Rikenellaceae (RC9gut group)	-0.012	0.023	0.63
Romboutsia	-0.01	0.016	0.55
Roseburia	-0.018	0.015	0.25
Ruminiclostridium 5	-0.009	0.02	0.65
Ruminiclostridium 6	-0.01	0.013	0.46
Ruminiclostridium 9	0.007	0.026	0.79
Ruminococcaceae (NK4A214 group)	0.001	0.013	0.94
Ruminococcaceae (UCG002)	0.007	0.009	0.43
Ruminococcaceae (UCG003)	0.01	0.013	0.46
Ruminococcaceae (UCG004)	-0.036	0.035	0.33
Ruminococcaceae (UCG005)	0.005	0.012	0.68
Ruminococcaceae (UCG009)	0.007	0.022	0.75
Ruminococcaceae (UCG010)	0.005	0.018	0.81
Ruminococcaceae (UCG011)	-0.039	0.027	0.2
Ruminococcaceae (UCG013)	0.002	0.014	0.86
Ruminococcaceae (UCG014)	-0.014	0.011	0.23
Ruminococcus 1	0.005	0.018	0.77
Ruminococcus 2	-0.016	0.009	0.1
Ruminococcus (gauvreauii group)	0.009	0.021	0.66
Ruminococcus (gnavus group)	0.018	0.021	0.4
Ruminococcus (torques group)	0.002	0.017	0.92
Sellimonas	0.013	0.026	0.63
Senegalimassilia	0.026	0.032	0.47
Slackia	-0.001	0.035	0.97
Streptococcus	-0.019	0.017	0.27
Subdoligranulum	-0.007	0.011	0.57
Sutterella	-0.005	0.016	0.75
Terrisporobacter	0.007	0.029	0.81
Turicibacter	0.022	0.029	0.47
Tyzzerella 3	-0.051	0.027	0.09
Veillonella	-0.092	0.119	0.5
Victivallis	0.008	0.028	0.79
MR, Mendelian randomization; GM, gut microbiota; BPH,Benign prostatic hyperplasia; SE, standard error.

## Sheet: sheet5
Table S5 MR-PRESSO analysis (GM on BPH).
Bacterial taxa (exposure)	MR Analysis	Causal Estimate	SD	T	P-value	RSSobs	Global test P-value	Remove SNP
Actinomyces	MR-PRESSO	0.026	0.044	0.592	0.576	5.912	0.634	0
Adlercreutzia	MR-PRESSO	0.034	0.062	0.553	0.597	11.974	0.266	0
Akkermansia	MR-PRESSO	0.088	0.039	2.25	0.046	7.679	0.845	0
Alistipes	MR-PRESSO	-0.104	0.093	-1.121	0.286	24.827	0.038	1
Alistipes	Outlier-corrected MR-PRESSO	-0.03	0.067	-0.448	0.664	10.636	0.571	0
Allisonella	MR-PRESSO	-0.003	0.021	-0.15	0.885	3.912	0.896	0
Alloprevotella	MR-PRESSO	-0.017	0.039	-0.437	0.685	5.656	0.512	0
Anaerofilum	MR-PRESSO	-0.067	0.037	-1.792	0.107	11.478	0.456	0
Anaerostipes	MR-PRESSO	0.025	0.064	0.386	0.706	15.879	0.342	0
Anaerotruncus	MR-PRESSO	-0.011	0.06	-0.184	0.857	14.951	0.395	0
Bacteroides	MR-PRESSO	0.018	0.042	0.423	0.685	3.063	0.943	0
Barnesiella	MR-PRESSO	0.023	0.062	0.366	0.722	15.955	0.284	0
Bifidobacterium	MR-PRESSO	-0.067	0.053	-1.274	0.219	39.702	0.009	1
Bilophila	MR-PRESSO	0.012	0.04	0.298	0.771	7.749	0.896	0
Blautia	MR-PRESSO	0.009	0.058	0.162	0.874	10.988	0.609	0
Butyricicoccus	MR-PRESSO	-0.007	0.069	-0.096	0.926	9.048	0.439	0
Butyricimonas	MR-PRESSO	-0.012	0.047	-0.261	0.798	12.516	0.566	0
Butyrivibrio	MR-PRESSO	-0.006	0.031	-0.188	0.853	26.052	0.062	0
Candidatus Soleaferrea	MR-PRESSO	-0.051	0.053	-0.971	0.36	15.637	0.149	0
Catenibacterium	MR-PRESSO	-0.032	0.023	-1.393	0.258	1.22	0.889	0
Christensenellaceae (R7 group)	MR-PRESSO	-0.082	0.062	-1.312	0.231	5.859	0.738	0
Clostridium (innocuum group)	MR-PRESSO	0.017	0.032	0.538	0.607	8.258	0.533	0
Clostridium sensustricto 1	MR-PRESSO	-0.075	0.039	-1.899	0.116	2.571	0.889	0
Collinsella	MR-PRESSO	0.044	0.042	1.047	0.322	4.321	0.949	0
Coprobacter	MR-PRESSO	-0.055	0.052	-1.051	0.318	20.089	0.091	0
Coprococcus 1	MR-PRESSO	0.023	0.072	0.316	0.758	23.68	0.055	0
Coprococcus 2	MR-PRESSO	-0.156	0.11	-1.411	0.196	35.654	0.001	1
Coprococcus 2	Outlier-corrected MR-PRESSO	-0.08	0.082	-0.981	0.359	16.212	0.113	0
Coprococcus 3	MR-PRESSO	0.049	0.054	0.919	0.382	6.765	0.804	0
Defluviitaleaceae (UCG011)	MR-PRESSO	-0.033	0.034	-0.967	0.359	5.361	0.893	0
Desulfovibrio	MR-PRESSO	-0.051	0.059	-0.869	0.405	17.604	0.156	0
Dialister	MR-PRESSO	0.082	0.047	1.762	0.109	8.865	0.715	0
Dorea	MR-PRESSO	0.036	0.062	0.586	0.571	13.488	0.39	0
Eggerthella	MR-PRESSO	0.024	0.033	0.743	0.479	6.771	0.727	0
Eisenbergiella	MR-PRESSO	-0.087	0.038	-2.289	0.045	12.782	0.436	0
Enterorhabdus	MR-PRESSO	-0.013	0.108	-0.124	0.906	24.924	0.024	2
Enterorhabdus	Outlier-corrected MR-PRESSO	-0.034	0.103	-0.329	0.763	8.921	0.249	0
Erysipelatoclostridium	MR-PRESSO	0.04	0.044	0.9	0.382	20.827	0.245	0
Erysipelotrichaceae (UCG003)	MR-PRESSO	-0.042	0.041	-1.011	0.327	15.248	0.64	0
Escherichia Shigella	MR-PRESSO	0.175	0.066	2.642	0.027	13.743	0.327	0
Eubacterium (brachy group)	MR-PRESSO	0.053	0.044	1.198	0.262	19.19	0.091	0
Eubacterium (coprostanoligenes group)	MR-PRESSO	-0.036	0.09	-0.407	0.692	25.898	0.03	1
Eubacterium (coprostanoligenes group)	Outlier-corrected MR-PRESSO	0.015	0.073	0.209	0.838	15.199	0.271	0
Eubacterium (eligens group)	MR-PRESSO	-0.03	0.094	-0.32	0.76	12.696	0.173	0
Eubacterium (fissicatena group)	MR-PRESSO	0.016	0.025	0.638	0.541	5.03	0.85	0
Eubacterium (hallii group)	MR-PRESSO	-0.064	0.043	-1.476	0.164	11.432	0.722	0
Eubacterium (nodatum group)	MR-PRESSO	-0.046	0.02	-2.248	0.048	5.595	0.913	0
Eubacterium (oxidoreducens group)	MR-PRESSO	-0.051	0.05	-1.027	0.363	5.54	0.533	0
Eubacterium (rectale group)	MR-PRESSO	0.049	0.066	0.74	0.481	8.917	0.538	0
Eubacterium (ruminantium group)	MR-PRESSO	0.016	0.046	0.338	0.739	38.343	0.009	1
Eubacterium (ventriosum group)	MR-PRESSO	-0.029	0.049	-0.587	0.567	14.405	0.571	0
Eubacterium (xylanophilum group)	MR-PRESSO	-0.05	0.044	-1.136	0.289	5.899	0.788	0
Faecalibacterium	MR-PRESSO	0.06	0.05	1.182	0.268	10.558	0.522	0
Family XIII (AD3011 group)	MR-PRESSO	0.118	0.071	1.658	0.123	24.745	0.053	0
Family XIII (UCG001)	MR-PRESSO	0.009	0.063	0.141	0.892	9.261	0.439	0
Flavonifractor	MR-PRESSO	-0.142	0.073	-1.931	0.111	8.193	0.362	0
Fusicatenibacter	MR-PRESSO	-0.021	0.065	-0.33	0.745	33.379	0.039	1
Fusicatenibacter	Outlier-corrected MR-PRESSO	0.011	0.058	0.193	0.849	24.173	0.206	0
Gordonibacter	MR-PRESSO	0.029	0.033	0.888	0.395	14.65	0.306	0
Haemophilus	MR-PRESSO	-0.055	0.058	-0.954	0.368	16.234	0.143	0
Holdemanella	MR-PRESSO	-0.011	0.025	-0.46	0.655	4.797	0.947	0
Holdemania	MR-PRESSO	-0.073	0.042	-1.751	0.103	14.675	0.498	0
Howardella	MR-PRESSO	0.027	0.027	0.988	0.352	7.575	0.65	0
Hungatella	MR-PRESSO	0.024	0.028	0.86	0.438	2.003	0.86	0
Intestinibacter	MR-PRESSO	-0.049	0.056	-0.874	0.397	23.46	0.113	0
Intestinimonas	MR-PRESSO	-0.018	0.049	-0.374	0.714	20.923	0.25	0
Lachnoclostridium	MR-PRESSO	0.064	0.059	1.085	0.299	14.823	0.412	0
Lachnospira	MR-PRESSO	0.052	0.093	0.552	0.605	7.745	0.376	0
Lachnospiraceae (FCS020 group)	MR-PRESSO	-0.039	0.06	-0.648	0.529	19.905	0.15	0
Lachnospiraceae (NC2004 group)	MR-PRESSO	0.025	0.062	0.394	0.704	22.192	0.035	2
Lachnospiraceae (NC2004 group)	Outlier-corrected MR-PRESSO	0.024	0.045	0.528	0.617	6.196	0.611	0
Lachnospiraceae (ND3007 group)	MR-PRESSO	Not enough instrumental variables
Lachnospiraceae (NK4A136 group)	MR-PRESSO	-0.041	0.042	-0.974	0.347	12.946	0.669	0
Lachnospiraceae (UCG001)	MR-PRESSO	-0.033	0.055	-0.611	0.553	22.592	0.072	0
Lachnospiraceae (UCG004)	MR-PRESSO	0.021	0.063	0.336	0.743	17.431	0.256	0
Lachnospiraceae (UCG008)	MR-PRESSO	0.073	0.03	2.423	0.034	8.181	0.814	0
Lachnospiraceae (UCG010)	MR-PRESSO	0.051	0.038	1.338	0.214	4.393	0.946	0
Lactobacillus	MR-PRESSO	-0.014	0.067	-0.212	0.838	22.204	0.02	1
Lactobacillus	Outlier-corrected MR-PRESSO	0.022	0.058	0.386	0.713	13.985	0.159	0
Lactococcus	MR-PRESSO	0.048	0.032	1.509	0.175	6.325	0.707	0
Marvinbryantia	MR-PRESSO	-0.107	0.063	-1.679	0.124	16.058	0.236	0
Methanobrevibacter	MR-PRESSO	-0.043	0.056	-0.78	0.471	12.239	0.168	0
Odoribacter	MR-PRESSO	0.11	0.055	1.994	0.093	4.609	0.76	0
Olsenella	MR-PRESSO	-0.015	0.039	-0.394	0.703	17.586	0.123	0
Oscillibacter	MR-PRESSO	-0.046	0.064	-0.719	0.486	33.381	0.006	2
Oscillibacter	Outlier-corrected MR-PRESSO	-0.051	0.034	-1.5	0.164	6.839	0.854	0
Oscillospira	MR-PRESSO	-0.087	0.052	-1.671	0.133	9.529	0.484	0
Oxalobacter	MR-PRESSO	0.014	0.038	0.367	0.722	17.111	0.175	0
Parabacteroides	MR-PRESSO	-0.02	0.135	-0.151	0.887	13.983	0.105	0
Paraprevotella	MR-PRESSO	-0.007	0.022	-0.338	0.741	5.417	0.978	0
Parasutterella	MR-PRESSO	-0.016	0.041	-0.391	0.702	14.125	0.526	0
Peptococcus	MR-PRESSO	-0.016	0.031	-0.524	0.609	13.376	0.579	0
Phascolarctobacterium	MR-PRESSO	0.11	0.059	1.864	0.099	10.904	0.396	0
Prevotella 7	MR-PRESSO	-0.019	0.035	-0.531	0.607	16.132	0.216	0
Prevotella 9	MR-PRESSO	-0.003	0.039	-0.074	0.942	16.126	0.449	0
Rikenellaceae (RC9 gut group)	MR-PRESSO	-0.021	0.023	-0.906	0.384	8.787	0.776	0
Romboutsia	MR-PRESSO	-0.074	0.065	-1.127	0.28	24.985	0.063	0
Roseburia	MR-PRESSO	0.085	0.068	1.246	0.235	20.934	0.174	0
Ruminiclostridium 5	MR-PRESSO	-0.027	0.071	-0.383	0.709	14.528	0.298	0
Ruminiclostridium 6	MR-PRESSO	0.065	0.06	1.077	0.3	23.258	0.123	0
Ruminiclostridium 9	MR-PRESSO	0.1	0.078	1.283	0.236	11.699	0.34	0
Ruminococcaceae (NK4A214 group)	MR-PRESSO	0.038	0.051	0.757	0.463	13.76	0.557	0
Ruminococcaceae (UCG002)	MR-PRESSO	-0.023	0.045	-0.505	0.619	23.37	0.338	0
Ruminococcaceae (UCG003)	MR-PRESSO	0.088	0.038	2.312	0.041	6.68	0.894	0
Ruminococcaceae (UCG004)	MR-PRESSO	-0.064	0.075	-0.853	0.414	29.289	0.009	1
Ruminococcaceae (UCG004)	Outlier-corrected MR-PRESSO	-0.012	0.062	-0.201	0.845	16.671	0.152	0
Ruminococcaceae (UCG005)	MR-PRESSO	0.07	0.052	1.349	0.2	16.19	0.39	0
Ruminococcaceae (UCG009)	MR-PRESSO	-0.122	0.056	-2.205	0.052	21.303	0.081	0
Ruminococcaceae (UCG010)	MR-PRESSO	0.062	0.084	0.745	0.49	9.744	0.25	0
Ruminococcaceae (UCG011)	MR-PRESSO	-0.029	0.044	-0.652	0.535	16.935	0.1	0
Ruminococcaceae (UCG013)	MR-PRESSO	0.012	0.06	0.2	0.845	11.591	0.499	0
Ruminococcaceae (UCG014)	MR-PRESSO	-0.076	0.052	-1.47	0.176	10.058	0.556	0
Ruminococcus (gauvreauii group)	MR-PRESSO	-0.041	0.084	-0.487	0.638	23.152	0.029	1
Ruminococcus (gnavus group)	MR-PRESSO	0.017	0.045	0.378	0.711	15.812	0.474	0
Ruminococcus (torques group)	MR-PRESSO	-0.074	0.067	-1.099	0.297	17.602	0.155	0
Ruminococcus 1	MR-PRESSO	-0.03	0.034	-0.885	0.397	9.193	0.685	0
Ruminococcus 1	Outlier-corrected MR-PRESSO	0.021	0.068	0.303	0.77	13.165	0.289	0
Ruminococcus 2	MR-PRESSO	0.015	0.044	0.341	0.743	2.73	0.961	0
Sellimonas	MR-PRESSO	-0.015	0.032	-0.487	0.639	11.471	0.358	0
Senegalimassilia	MR-PRESSO	-0.078	0.087	-0.891	0.423	10.349	0.203	0
Slackia	MR-PRESSO	0	0.037	-0.004	0.997	3.275	0.814	0
Streptococcus	MR-PRESSO	-0.044	0.058	-0.761	0.46	16.214	0.382	0
Subdoligranulum	MR-PRESSO	0.064	0.056	1.135	0.283	10.856	0.56	0
Sutterella	MR-PRESSO	-0.012	0.037	-0.32	0.755	6.088	0.927	0
Terrisporobacter	MR-PRESSO	0.04	0.084	0.471	0.662	11.549	0.167	0
Turicibacter	MR-PRESSO	-0.009	0.066	-0.136	0.895	17.822	0.099	0
Tyzzerella 3	MR-PRESSO	-0.006	0.033	-0.192	0.851	12.168	0.528	0
Veillonella	MR-PRESSO	-0.056	0.062	-0.914	0.413	4.787	0.572	0
Victivallis	MR-PRESSO	0.026	0.031	0.848	0.416	13.274	0.378	0
MR, Mendelian randomization; GM, gut microbiota; BPH,Benign prostatic hyperplasia; SD, standard deviation; RSSobs, observed residual sum of squares; SNP, single nucleotide polymorphism.

## Sheet: sheet6
Table S6 MR steiger test (GM on BPH).
Bacterial taxa (exposure)	snp_r2.exposure	snp_r2.outcome	correct_causal_direction	steiger_pval
Actinomyces	0.0406	3.43e-05	TRUE	3.89e-31
Adlercreutzia	0.021	6.95e-05	TRUE	3.56e-33
Akkermansia	0.053	7.12e-05	TRUE	3.22e-55
Alistipes	0.0153	0.000169	TRUE	5.05e-41
Allisonella	0.0556	2.18e-05	TRUE	2.07e-39
Alloprevotella	0.0333	2.79e-05	TRUE	2.74e-22
Anaerofilum	0.0476	9.03e-05	TRUE	1.68e-46
Anaerostipes	0.0274	9.96e-05	TRUE	1.64e-53
Anaerotruncus	0.0437	9.26e-05	TRUE	1.89e-55
Bacteroides	0.0111	1.76e-05	TRUE	1.57e-33
Barnesiella	0.0322	9.86e-05	TRUE	9.53e-51
Bifidobacterium	0.142	0.000276	TRUE	8e-120
Bilophila	0.0247	4.95e-05	TRUE	5.19e-53
Blautia	0.0525	6.8e-05	TRUE	4.56e-54
Butyricicoccus	0.0531	5.52e-05	TRUE	2.86e-36
Butyricimonas	0.0344	7.87e-05	TRUE	1.06e-55
Butyrivibrio	0.105	0.000166	TRUE	4.89e-70
Candidatus Soleaferrea	0.0314	0.000102	TRUE	2.72e-37
Catenibacterium	0.0262	8.37e-06	TRUE	1.84e-19
Christensenellaceae (R7 group)	0.0131	4.07e-05	TRUE	1.62e-31
Clostridium (innocuum group)	0.0441	4.34e-05	TRUE	1.49e-35
Clostridium sensustricto 1	0.0201	2.31e-05	TRUE	4.87e-27
Collinsella	0.0167	2.91e-05	TRUE	9.61e-41
Coprobacter	0.0752	0.000134	TRUE	1.35e-49
Coprococcus 1	0.0607	0.000135	TRUE	3.37e-54
Coprococcus 2	0.017	0.000263	TRUE	5.47e-31
Coprococcus3	0.0196	4.62e-05	TRUE	5.45e-41
Defluviitaleaceae (UCG011)	0.0336	3.57e-05	TRUE	2.46e-46
Desulfovibrio	0.0653	0.000115	TRUE	3.47e-48
Dialister	0.0315	7.11e-05	TRUE	2.75e-45
Dorea	0.0437	7.96e-05	TRUE	6.97e-48
Eggerthella	0.0394	4.2e-05	TRUE	3.56e-40
Eisenbergiella	0.0417	0.000117	TRUE	6.58e-46
Enterorhabdus	0.0404	0.000122	TRUE	2.54e-26
Erysipelatoclostridium	0.05	0.000141	TRUE	1.5e-69
Erysipelotrichaceae (UCG003)	0.0615	0.000105	TRUE	3.56e-75
Escherichia Shigella	0.0329	0.000143	TRUE	3.06e-40
Eubacterium (brachy group)	0.0683	0.000132	TRUE	7.73e-44
Eubacterium (coprostanoligenes group)	0.0218	0.000163	TRUE	6.8e-47
Eubacterium (eligens group)	0.014	7.06e-05	TRUE	3.81e-28
Eubacterium (fissicatena group)	0.0566	3.02e-05	TRUE	2.45e-42
Eubacterium (hallii group)	0.0967	8.47e-05	TRUE	5.71e-65
Eubacterium (nodatum group)	0.0762	5.36e-05	TRUE	8.07e-52
Eubacterium (oxidoreducens group)	0.0262	3.26e-05	TRUE	9.71e-24
Eubacterium (rectale group)	0.0176	5.63e-05	TRUE	1.69e-36
Eubacterium (ruminantium group)	0.0808	0.000253	TRUE	2.83e-78
Eubacterium (ventriosum group)	0.0283	9.49e-05	TRUE	5.53e-61
Eubacterium (xylanophilum group)	0.0206	4.03e-05	TRUE	8.45e-39
Faecalibacterium	0.0603	6.93e-05	TRUE	2.21e-45
Family XIIIAD (3011 group)	0.029	0.000187	TRUE	5.24e-51
Family XIII (UCG001)	0.0304	5.2e-05	TRUE	1.74e-35
Flavonifractor	0.0148	7.17e-05	TRUE	6.48e-26
Fusicatenibacter	0.0517	0.000221	TRUE	4.32e-77
Gordonibacter	0.067	9.41e-05	TRUE	2.7e-49
Haemophilus	0.0586	0.000107	TRUE	4.08e-44
Holdemanella	0.0786	3.01e-05	TRUE	6.78e-53
Holdemania	0.0908	0.000118	TRUE	1.02e-64
Howardella	0.059	4.96e-05	TRUE	1.77e-41
Hungatella	0.0265	1.17e-05	TRUE	3.81e-23
Intestinibacter	0.0431	0.000161	TRUE	9.77e-64
Intestinimonas	0.112	0.000139	TRUE	9.25e-78
Lachnoclostridium	0.0223	9.56e-05	TRUE	5.97e-51
Lachnospira	0.00823	4.1e-05	TRUE	5.24e-24
Lachnospiraceae (FCS020 group)	0.0797	0.000131	TRUE	1.84e-60
Lachnospiraceae (NC2004 group)	0.0417	0.000125	TRUE	8.31e-38
Lachnospiraceae (ND3007 group)	0.00416	1.12e-05	TRUE	7.7e-13
Lachnospiraceae (NK4A136 group)	0.0882	9.1e-05	TRUE	1.25e-68
Lachnospiraceae (UCG001)	0.0478	0.000145	TRUE	3.43e-57
Lachnospiraceae (UCG004)	0.03	0.000111	TRUE	1.96e-52
Lachnospiraceae (UCG008)	0.0457	7.82e-05	TRUE	3.81e-56
Lachnospiraceae (UCG010)	0.0496	3.14e-05	TRUE	2.93e-46
Lactobacillus	0.0472	0.000132	TRUE	7.66e-36
Lactococcus	0.0467	4.79e-05	TRUE	7.18e-38
Marvinbryantia	0.0223	0.000122	TRUE	3.59e-44
Methanobrevibacter	0.0384	6.79e-05	TRUE	4.69e-27
Odoribacter	0.0126	4.22e-05	TRUE	2.04e-28
Olsenella	0.0688	0.000108	TRUE	1.61e-45
Oscillibacter	0.0559	0.000219	TRUE	1.7e-57
Oscillospira	0.023	7.48e-05	TRUE	7.21e-37
Oxalobacter	0.0657	0.000106	TRUE	1.37e-54
Parabacteroides	0.00669	6.57e-05	TRUE	4.07e-19
Paraprevotella	0.0874	3.39e-05	TRUE	2.99e-64
Parasutterella	0.0829	8.88e-05	TRUE	2.95e-66
Peptococcus	0.064	8.72e-05	TRUE	4.3e-65
Phascolarctobacterium	0.0209	9.05e-05	TRUE	2.96e-37
Prevotella 7	0.0706	0.000103	TRUE	9.52e-50
Prevotella 9	0.0644	0.000102	TRUE	1.29e-65
Rikenellaceae (RC9gut group)	0.0801	5.86e-05	TRUE	5.94e-56
Romboutsia	0.0805	0.000173	TRUE	1.25e-62
Roseburia	0.0533	0.000147	TRUE	1.37e-58
Ruminiclostridium 5	0.0141	9.03e-05	TRUE	8.9e-41
Ruminiclostridium 6	0.0571	0.00016	TRUE	5.25e-64
Ruminiclostridium 9	0.0118	8.2e-05	TRUE	6.45e-33
Ruminococcaceae (NK4A214 group)	0.031	9.17e-05	TRUE	5.24e-59
Ruminococcaceae (UCG002)	0.0811	0.000157	TRUE	7.92e-90
Ruminococcaceae (UCG003)	0.04	6.22e-05	TRUE	5.62e-55
Ruminococcaceae (UCG004)	0.028	0.00019	TRUE	1.08e-43
Ruminococcaceae (UCG005)	0.0498	0.00012	TRUE	8.33e-61
Ruminococcaceae (UCG009)	0.0396	0.000192	TRUE	1.01e-44
Ruminococcaceae (UCG010)	0.019	5.94e-05	TRUE	1.15e-25
Ruminococcaceae (UCG011)	0.05	9.3e-05	TRUE	3.85e-38
Ruminococcaceae (UCG013)	0.0453	7.28e-05	TRUE	9.65e-50
Ruminococcaceae (UCG014)	0.038	7.31e-05	TRUE	3.19e-44
Ruminococcus 1	0.0294	0.000134	TRUE	4.1e-41
Ruminococcus 2	0.105	9.8e-05	TRUE	3.41e-70
Ruminococcus (gauvreauii group)	0.0218	0.000121	TRUE	4.79e-45
Ruminococcus (gnavus group)	0.0466	5.84e-05	TRUE	1.14e-50
Ruminococcus (torques group)	0.0561	1.53e-05	TRUE	1.51e-39
Sellimonas	0.0648	6.87e-05	TRUE	8.88e-43
Senegalimassilia	0.0205	6.07e-05	TRUE	3.03e-21
Slackia	0.022	1.69e-05	TRUE	5.16e-28
Streptococcus	0.0214	0.000107	TRUE	2.09e-55
Subdoligranulum	0.0539	7.46e-05	TRUE	4.88e-49
Sutterella	0.0266	3.85e-05	TRUE	8.29e-50
Terrisporobacter	0.024	5.68e-05	TRUE	2.27e-22
Turicibacter	0.024	9.83e-05	TRUE	3.66e-38
Tyzzerella 3	0.0711	7.19e-05	TRUE	4.11e-59
Veillonella	0.0118	2.7e-05	TRUE	1.3e-21
Victivallis	0.0723	8.6e-05	TRUE	1.12e-50
MR, Mendelian randomization; GM, gut microbiota; BPH,Benign prostatic hyperplasia.

## Sheet: sheet7
Table S7 Summary Results of MR (target GM on BPH).
Bacterial taxa (exposure)	MR method	No. of SNP	R2	Power(%)	OR(95%CI)	P-value	Cochran's Q	df	P-value	I2(%)	Egger_intercept	SE	P-value	MR Analysis	Causal Estimate	SD	T	P-value	RSSobs	Global test P-value	Remove SNP	snp_r2.exposure	snp_r2.outcome	correct_causal_direction	steiger_pval
Eisenbergiella	Inverse variance weighted	11	0.041	67	0.92(0.85-0.99)	0.022	10.48	10	0.4	4.6	0.032	0.029	0.31	MR-PRESSO	-0.087	0.038	-2.289	0.045	12.782	0.436	0	0.0417	0.000117	TRUE	6.58e-46
Eisenbergiella	cML-MA-BIC	11			0.91(0.84-0.98)	0.018
Eisenbergiella	Maximum likelihood	11			0.92(0.85-0.99)	0.025
Eisenbergiella	MR Egger	11			0.68(0.39-1.17)	0.2
Eisenbergiella	Weighted median	11			0.92(0.83-1.02)	0.13
Escherichia Shigella	Inverse variance weighted	10	0.02	97	1.19(1.05-1.36)	0.0082	11.01	9	0.27	18.29	0.006	0.016	0.73	MR-PRESSO	0.175	0.066	2.642	0.027	13.743	0.327	0	0.0329	0.000143	TRUE	3.06e-40
Escherichia Shigella	cML-MA-BIC	10			1.19(1.04-1.36)	0.0092
Escherichia Shigella	Maximum likelihood	10			1.20(1.06-1.36)	0.0041
Escherichia Shigella	MR Egger	10			1.11(0.72-1.69)	0.65
Escherichia Shigella	Weighted median	10			1.15(0.97-1.37)	0.11
Ruminococcaceae (UCG009)	Inverse variance weighted	11	0.032	89	0.88(0.79-0.99)	0.027	17.64	10	0.06	43.32	0.007	0.022	0.75	MR-PRESSO	-0.122	0.056	-2.205	0.052	21.303	0.081	0	0.0396	0.000192	TRUE	1.01e-44
Ruminococcaceae (UCG009)	cML-MA-BIC	11			0.87(0.80-0.95)	0.0029
Ruminococcaceae (UCG009)	Maximum likelihood	11			0.88(0.81-0.96)	0.0029
Ruminococcaceae (UCG009)	MR Egger	11			0.82(0.53-1.28)	0.41
Ruminococcaceae (UCG009)	Weighted median	11			0.83(0.74-0.94)	0.0029
MR, Mendelian randomization; GM, gut microbiota; BPH,Benign prostatic hyperplasia; SNP, single nucleotide polymorphism; SE, standard error; Df, degree of freedom; SD, standard deviation; RSSobs, observed residual sum of squares.

## Sheet: sheet8
Table S8 Instrumental variables used in MR analysis (BPH on GM).
Bacterial taxa (Outcome)	SNP	Effect allele	Other allele	Exposure (BPH)			Outcome (Bacteria)			R2	F
				Beta	SE	P-value	Beta	SE	P-value
Eisenbergiella	rs10068678	T	C	-0.064	0.011	7.91e-09	-0.048	0.019	0.01	0.000244	33.3
Eisenbergiella	rs10107982	C	T	-0.101	0.013	4.27e-15	0.007	0.021	0.677	0.000451	61.57
Eisenbergiella	rs10478061	G	A	-0.089	0.013	1.94e-11	-0.018	0.023	0.476	0.00033	45.03
Eisenbergiella	rs10505477	G	A	-0.068	0.011	3.48e-10	-0.025	0.019	0.182	0.000289	39.38
Eisenbergiella	rs11084596	C	T	-0.115	0.011	1.51e-24	-0.001	0.019	0.929	0.000766	104.59
Eisenbergiella	rs111362352	T	C	-0.18	0.022	1.24e-16	-0.083	0.036	0.014	0.000502	68.54
Eisenbergiella	rs11551933	C	T	-0.144	0.02	1.35e-12	-0.035	0.037	0.348	0.000368	50.25
Eisenbergiella	rs12024485	C	T	-0.073	0.012	3.28e-09	0.013	0.023	0.569	0.000257	35.01
Eisenbergiella	rs13262167	A	C	-0.084	0.011	1.65e-14	-0.005	0.019	0.801	0.000432	58.91
Eisenbergiella	rs2076591	C	T	0.081	0.014	2.1e-08	-0.013	0.024	0.584	0.00023	31.4
Eisenbergiella	rs2510202	G	T	-0.08	0.013	1.7e-09	0.016	0.023	0.482	0.000266	36.29
Eisenbergiella	rs2556378	G	T	-0.109	0.013	4.38e-17	-0.003	0.026	0.923	0.000517	70.6
Eisenbergiella	rs27068	T	C	-0.108	0.013	3.31e-16	0.015	0.022	0.497	0.000488	66.61
Eisenbergiella	rs2836750	G	T	-0.072	0.011	3.16e-11	0.004	0.02	0.812	0.000323	44.08
Eisenbergiella	rs2871960	C	A	0.063	0.011	6.12e-09	0.021	0.019	0.266	0.000248	33.79
Eisenbergiella	rs291675	G	A	-0.12	0.018	3.36e-11	-0.082	0.033	0.015	0.000322	43.95
Eisenbergiella	rs3118904	A	G	0.075	0.011	6.27e-12	0.014	0.02	0.515	0.000346	47.25
Eisenbergiella	rs3130623	T	C	-0.086	0.014	1.15e-09	0.025	0.024	0.305	0.000272	37.05
Eisenbergiella	rs4869246	C	T	0.075	0.011	6.6e-11	-0.013	0.02	0.521	0.000312	42.63
Eisenbergiella	rs55908306	A	G	0.084	0.014	5.15e-09	0.006	0.025	0.816	0.00025	34.13
Eisenbergiella	rs6828650	T	C	-0.061	0.011	3.81e-08	0.045	0.019	0.02	0.000222	30.25
Eisenbergiella	rs7100772	C	T	-0.115	0.014	2.72e-16	0.011	0.023	0.552	0.000491	66.99
Eisenbergiella	rs7240035	C	T	-0.069	0.011	2.61e-10	-0.017	0.019	0.376	0.000293	39.95
Eisenbergiella	rs918727	G	A	0.064	0.012	3.88e-08	0.02	0.022	0.345	0.000221	30.21
Eisenbergiella	rs9655205	A	C	-0.097	0.013	1.37e-13	0.01	0.023	0.683	0.000401	54.75
Escherichia Shigella	rs10068678	T	C	-0.064	0.011	7.91e-09	-0.012	0.013	0.371	0.000244	33.3
Escherichia Shigella	rs10107982	C	T	-0.101	0.013	4.27e-15	-0.001	0.015	0.926	0.000451	61.57
Escherichia Shigella	rs10478061	G	A	-0.089	0.013	1.94e-11	0.006	0.015	0.674	0.00033	45.03
Escherichia Shigella	rs10505477	G	A	-0.068	0.011	3.48e-10	-0.004	0.013	0.742	0.000289	39.38
Escherichia Shigella	rs11084596	C	T	-0.115	0.011	1.51e-24	0.015	0.013	0.274	0.000766	104.59
Escherichia Shigella	rs111362352	T	C	-0.18	0.022	1.24e-16	0.004	0.025	0.846	0.000502	68.54
Escherichia Shigella	rs11551933	C	T	-0.144	0.02	1.35e-12	-0.035	0.026	0.185	0.000368	50.25
Escherichia Shigella	rs12024485	C	T	-0.073	0.012	3.28e-09	0	0.015	0.996	0.000257	35.01
Escherichia Shigella	rs13262167	A	C	-0.084	0.011	1.65e-14	0.017	0.013	0.193	0.000432	58.91
Escherichia Shigella	rs2076591	C	T	0.081	0.014	2.1e-08	-0.011	0.016	0.532	0.00023	31.4
Escherichia Shigella	rs2510202	G	T	-0.08	0.013	1.7e-09	0.026	0.016	0.091	0.000266	36.29
Escherichia Shigella	rs2556378	G	T	-0.109	0.013	4.38e-17	0.023	0.017	0.206	0.000517	70.6
Escherichia Shigella	rs27068	T	C	-0.108	0.013	3.31e-16	-0.002	0.015	0.792	0.000488	66.61
Escherichia Shigella	rs2836750	G	T	-0.072	0.011	3.16e-11	-0.001	0.013	0.971	0.000323	44.08
Escherichia Shigella	rs2871960	C	A	0.063	0.011	6.12e-09	0.003	0.013	0.835	0.000248	33.79
Escherichia Shigella	rs291675	G	A	-0.12	0.018	3.36e-11	-0.015	0.022	0.504	0.000322	43.95
Escherichia Shigella	rs3118904	A	G	0.075	0.011	6.27e-12	0.002	0.014	0.812	0.000346	47.25
Escherichia Shigella	rs3130623	T	C	-0.086	0.014	1.15e-09	0.015	0.016	0.309	0.000272	37.05
Escherichia Shigella	rs4869246	C	T	0.075	0.011	6.6e-11	-0.006	0.014	0.672	0.000312	42.63
Escherichia Shigella	rs55908306	A	G	0.084	0.014	5.15e-09	0.003	0.017	0.879	0.00025	34.13
Escherichia Shigella	rs6828650	T	C	-0.061	0.011	3.81e-08	-0.015	0.013	0.255	0.000222	30.25
Escherichia Shigella	rs7100772	C	T	-0.115	0.014	2.72e-16	-0.01	0.016	0.667	0.000491	66.99
Escherichia Shigella	rs7240035	C	T	-0.069	0.011	2.61e-10	0.003	0.013	0.812	0.000293	39.95
Escherichia Shigella	rs79669097	G	A	0.144	0.026	4.91e-08	-0.001	0.055	0.866	0.000218	29.75
Escherichia Shigella	rs918727	G	A	0.064	0.012	3.88e-08	-0.019	0.015	0.195	0.000221	30.21
Escherichia Shigella	rs9655205	A	C	-0.097	0.013	1.37e-13	-0.008	0.016	0.594	0.000401	54.75
Ruminococcaceae (UCG009)	rs10068678	T	C	-0.064	0.011	7.91e-09	-0.003	0.016	0.867	0.000244	33.3
Ruminococcaceae (UCG009)	rs10107982	C	T	-0.101	0.013	4.27e-15	0.008	0.019	0.552	0.000451	61.57
Ruminococcaceae (UCG009)	rs10478061	G	A	-0.089	0.013	1.94e-11	-0.019	0.02	0.335	0.00033	45.03
Ruminococcaceae (UCG009)	rs10505477	G	A	-0.068	0.011	3.48e-10	-0.009	0.016	0.583	0.000289	39.38
Ruminococcaceae (UCG009)	rs11084596	C	T	-0.115	0.011	1.51e-24	0.007	0.017	0.685	0.000766	104.59
Ruminococcaceae (UCG009)	rs111362352	T	C	-0.18	0.022	1.24e-16	-0.041	0.031	0.186	0.000502	68.54
Ruminococcaceae (UCG009)	rs11551933	C	T	-0.144	0.02	1.35e-12	-0.059	0.032	0.071	0.000368	50.25
Ruminococcaceae (UCG009)	rs12024485	C	T	-0.073	0.012	3.28e-09	-0.008	0.019	0.689	0.000257	35.01
Ruminococcaceae (UCG009)	rs13262167	A	C	-0.084	0.011	1.65e-14	0.018	0.017	0.265	0.000432	58.91
Ruminococcaceae (UCG009)	rs2076591	C	T	0.081	0.014	2.1e-08	0.016	0.02	0.419	0.00023	31.4
Ruminococcaceae (UCG009)	rs2510202	G	T	-0.08	0.013	1.7e-09	-0.019	0.02	0.34	0.000266	36.29
Ruminococcaceae (UCG009)	rs2556378	G	T	-0.109	0.013	4.38e-17	0.021	0.022	0.315	0.000517	70.6
Ruminococcaceae (UCG009)	rs27068	T	C	-0.108	0.013	3.31e-16	0.034	0.019	0.073	0.000488	66.61
Ruminococcaceae (UCG009)	rs2836750	G	T	-0.072	0.011	3.16e-11	-0.024	0.017	0.153	0.000323	44.08
Ruminococcaceae (UCG009)	rs2871960	C	A	0.063	0.011	6.12e-09	-0.008	0.016	0.6	0.000248	33.79
Ruminococcaceae (UCG009)	rs291675	G	A	-0.12	0.018	3.36e-11	-0.05	0.028	0.088	0.000322	43.95
Ruminococcaceae (UCG009)	rs3118904	A	G	0.075	0.011	6.27e-12	0.023	0.017	0.171	0.000346	47.25
Ruminococcaceae (UCG009)	rs3130623	T	C	-0.086	0.014	1.15e-09	-0.014	0.021	0.454	0.000272	37.05
Ruminococcaceae (UCG009)	rs4869246	C	T	0.075	0.011	6.6e-11	-0.026	0.017	0.125	0.000312	42.63
Ruminococcaceae (UCG009)	rs55908306	A	G	0.084	0.014	5.15e-09	-0.004	0.022	0.877	0.00025	34.13
Ruminococcaceae (UCG009)	rs6828650	T	C	-0.061	0.011	3.81e-08	-0.01	0.017	0.53	0.000222	30.25
Ruminococcaceae (UCG009)	rs7100772	C	T	-0.115	0.014	2.72e-16	0.026	0.02	0.195	0.000491	66.99
Ruminococcaceae (UCG009)	rs7240035	C	T	-0.069	0.011	2.61e-10	-0.003	0.017	0.866	0.000293	39.95
Ruminococcaceae (UCG009)	rs918727	G	A	0.064	0.012	3.88e-08	0.003	0.019	0.925	0.000221	30.21
Ruminococcaceae (UCG009)	rs9655205	A	C	-0.097	0.013	1.37e-13	-0.004	0.02	0.829	0.000401	54.75
MR, Mendelian randomization; BPH,Benign prostatic hyperplasia; GM, gut microbiota; SNP, single nucleotide polymorphism; SE, standard error.

## Sheet: sheet9
Table S9 Full result of MR estimates (BPH on GM).
Bacterial taxa (Outcome)	MR method	No. of SNP	R2	OR(95%CI)	P-value
Eisenbergiella	Inverse variance weighted	25	0.00884	1.07 (0.95-1.20)	0.25
Eisenbergiella	cML-MA-BIC	25		1.07 (0.97-1.19)	0.17
Eisenbergiella	Maximum likelihood	25		1.07 (0.97-1.18)	0.17
Eisenbergiella	MR Egger	25		1.24 (0.79-1.95)	0.36
Eisenbergiella	Weighted median	25		1.02 (0.88-1.17)	0.84
Escherichia Shigella	Inverse variance weighted	26	0.00906	0.98 (0.91-1.04)	0.48
Escherichia Shigella	cML-MA-BIC	26		0.98 (0.91-1.04)	0.48
Escherichia Shigella	Maximum likelihood	26		0.98 (0.91-1.04)	0.47
Escherichia Shigella	MR Egger	26		0.99 (0.76-1.29)	0.97
Escherichia Shigella	Weighted median	26		1.01 (0.92-1.10)	0.9
Ruminococcaceae (UCG009)	Inverse variance weighted	25	0.00884	1.03 (0.94-1.12)	0.51
Ruminococcaceae (UCG009)	cML-MA-BIC	25		1.03 (0.95-1.12)	0.49
Ruminococcaceae (UCG009)	Maximum likelihood	25		1.03 (0.95-1.12)	0.5
Ruminococcaceae (UCG009)	MR Egger	25		1.03 (0.72-1.46)	0.88
Ruminococcaceae (UCG009)	Weighted median	25		1.04 (0.92-1.18)	0.54
MR, Mendelian randomization; BPH,Benign prostatic hyperplasia; GM, gut microbiota; SNP, single nucleotide polymorphism; OR, odds ratio; CI, confidence interval; IVW, inverse variance weighted; ML, maximum likelihood.

## Sheet: sheet10
Table S10 The heterogeneity of BPH instrumental variables (BPH on GM).
Bacterial taxa (Outcome)	Cochran's Q	df	P-value	I2(%)
Eisenbergiella	32.26	24	0.12	25.61
Escherichia Shigella	15.74	25	0.92	0
Ruminococcaceae (UCG009)	25.47	24	0.38	5.79
BPH,Benign prostatic hyperplasia; GM, gut microbiota; Df, degree of freedom.

[truncated: 4 more sheets: sheet11, sheet12, sheet13, sheet14]
